# Supplementary material for: Atmospheric-moisture-induced polyacrylate hydrogels for hybrid passive cooling
Source: Nat Commun. 2023 Oct 23;14:6707. doi: 10.1038/s41467-023-42548-0 (PMC10593860; doi:10.1038/s41467-023-42548-0)
Supplement: Supplementary file 3 — Source Data [file 41467_2023_42548_MOESM3_ESM.xlsx]

## Sheet: Figure 1d
	wavelength	reflectance		wavelength	emittance		wavelength	emittance		wavelength	emittance		wavelength	emittance
	339.61	0.949607		2.00131	0.442128		2.51767	0.030772		6.02985	0.59527		5.02343	0.631522
	339.99	0.948811		2.00209	0.443501		2.56379	0.05233		6.11306	0.599753		5.11772	0.629047
	340.37	0.948072		2.00286	0.443992		2.64066	0.0706943		6.09812	0.60377		5.17514	0.628644
	340.75	0.947371		2.00363	0.443714		2.64066	0.07798		6.13404	0.606536		5.2251	0.629476
	341.13	0.946636		2.00441	0.443178		2.67141	0.0732656		6.18832	0.609419		5.30341	0.631239
	341.51	0.946156		2.00518	0.442456		2.68679	0.075722		6.20348	0.613042		5.37957	0.63385
	341.89	0.946027		2.00596	0.441494		2.68679	0.079979		6.24614	0.620963		5.43655	0.635272
	342.27	0.945813		2.00674	0.439812		2.68679	0.093786		6.34474	0.630419		5.48224	0.638776
	342.65	0.945633		2.00751	0.436636		2.70216	0.113199		6.40402	0.640841		5.51975	0.644706
	343.03	0.945539		2.00829	0.433532		2.70216	0.135207		6.46069	0.652074		5.54547	0.653209
	343.4	0.945274		2.00907	0.433108		2.70216	0.125863		6.52745	0.664426		5.55407	0.663256
	343.78	0.944756		2.00985	0.434567		2.70216	0.120673		6.58521	0.677524		5.55751	0.673818
	344.16	0.944334		2.01063	0.435432		2.70216	0.108216		6.61752	0.691873		5.59207	0.684845
	344.54	0.943704		2.01141	0.435008		2.70216	0.101987		6.64023	0.708613		5.61639	0.696631
	344.92	0.943188		2.01219	0.433765		2.70216	0.121711		6.66955	0.726582		5.64956	0.708663
	345.3	0.942358		2.01297	0.43253		2.71754	0.120673		6.69899	0.744945		5.6671	0.720964
	345.68	0.941317		2.01375	0.431488		2.71754	0.140397		6.70555	0.763967		5.67413	0.733583
	346.06	0.940151		2.01453	0.430185		2.71754	0.152855		6.76158	0.783099		5.70941	0.746007
	346.44	0.938773		2.01532	0.428639		2.71754	0.145588		6.78147	0.802231		5.71649	0.757989
	346.82	0.937407		2.0161	0.427918		2.71754	0.131054		6.78147	0.82156		5.72713	0.768134
	347.19	0.935998		2.01688	0.428394		2.73291	0.147665		6.81474	0.841548		5.74135	0.776196
	347.57	0.934511		2.01767	0.428687		2.73291	0.153893		6.82142	0.862018		5.74313	0.782395
	347.95	0.932901		2.01845	0.427937		2.73291	0.168427		6.8616	0.882422		5.80037	0.787173
	348.33	0.931157		2.01924	0.426598		2.73291	0.190228		6.83813	0.902826		5.83463	0.791559
	348.71	0.929598		2.02003	0.424348		2.73291	0.196457		6.88515	0.920422		5.85455	0.796019
	349.09	0.928118		2.02081	0.420928		2.74828	0.218258		6.91555	0.934947		5.90192	0.800381
	349.47	0.92632		2.0216	0.41752		2.74828	0.220334		6.93929	0.946531		5.96814	0.804547
	349.84	0.924745		2.02239	0.414547		2.74828	0.225524		7.03504	0.956733		5.99038	0.80859
	350.22	0.922961		2.02318	0.41125		2.74828	0.236943		7.17063	0.966167		6.02203	0.810967
	350.6	0.92128		2.02397	0.407512		2.74828	0.263935		7.25891	0.974592		6.03885	0.813
	350.98	0.919654		2.02476	0.404139		2.76366	0.278468		7.39157	0.980428		6.05947	0.815205
	351.36	0.917801		2.02555	0.401754		2.76366	0.299231		7.48624	0.98407		6.09526	0.81719
	351.74	0.915712		2.02634	0.401005		2.77903	0.314803		7.6642	0.985102		6.14077	0.818219
	352.11	0.913796		2.02713	0.402616		2.77903	0.326222		7.8849	0.983172		6.20197	0.816823
	352.49	0.911641		2.02793	0.404914		2.79441	0.328298		8.10402	0.981812		6.22894	0.813074
	352.87	0.909901		2.02872	0.404759		2.79441	0.336603		8.17573	0.982207		6.24441	0.807119
	353.25	0.908308		2.02951	0.401946		2.80978	0.346985		8.28044	0.983787		6.28908	0.798837
	353.63	0.906847		2.03031	0.399546		2.80978	0.356328		8.46899	0.984906		6.32034	0.79102
	354.01	0.905813		2.0311	0.400344		2.80978	0.373977		8.69157	0.985059		6.33603	0.78558
	354.38	0.904907		2.0319	0.403336		2.80978	0.384358		8.94185	0.98405		6.37741	0.782272
	354.76	0.904046		2.0327	0.406087		2.82516	0.391625		9.09635	0.98247		6.42104	0.781145
	355.14	0.903138		2.03349	0.408292		2.82516	0.39993		9.34456	0.980079		6.47701	0.782958
	355.52	0.902335		2.03429	0.410098		2.84053	0.408235		9.46424	0.978192		6.52132	0.786855
	355.9	0.901825		2.03509	0.410804		2.8559	0.415502		9.60424	0.977577		6.5578	0.793226
	356.27	0.90142		2.03589	0.410176		2.87128	0.432112		9.74631	0.976414		6.61291	0.802464
	356.65	0.90075		2.03669	0.408634		2.87128	0.442493		9.90986	0.974044		6.66641	0.814153
	357.03	0.900196		2.03749	0.407028		2.88665	0.45412		9.978	0.97027		6.68504	0.828537
	357.41	0.899243		2.03829	0.405939		2.9174	0.459519		10.2102	0.966145		6.70579	0.84302
	357.79	0.898655		2.03909	0.405167		2.94815	0.462841		10.2754	0.96235		6.75167	0.857331
	358.16	0.898012		2.03989	0.4048		2.9789	0.463048		10.3968	0.959037		6.78523	0.871617
	358.54	0.897127		2.0407	0.40458		3.07114	0.465332		10.5506	0.956865		6.80208	0.885389
	358.92	0.896138		2.0415	0.403772		3.07114	0.463463		10.644	0.955965		6.82319	0.89796
	359.3	0.895305		2.0423	0.403038		3.07114	0.461594		10.7067	0.956074		6.83801	0.910432
	359.67	0.894467		2.04311	0.403423		3.08652	0.45142		10.7645	0.956294		6.87413	0.920503
	360.05	0.894104		2.04391	0.404741		3.11727	0.444361		10.8279	0.95851		6.91259	0.92778
	360.43	0.893667		2.04472	0.406043		3.13264	0.435226		10.8757	0.962108		6.95342	0.934592
	360.81	0.893196		2.04553	0.406678		3.14802	0.425883		10.9612	0.966233		6.98149	0.938782
	361.18	0.89287		2.04633	0.406643		3.17876	0.41654		11.0366	0.971126		7.06858	0.943094
	361.56	0.892563		2.04714	0.406036		3.17876	0.40512		11.1397	0.975119		7.10372	0.947652
	361.94	0.892319		2.04795	0.40463		3.17876	0.395777		11.2768	0.978586		7.17453	0.950593
	362.32	0.892037		2.04876	0.402639		3.19414	0.384358		11.4213	0.981372		7.19234	0.952112
	362.69	0.891759		2.04957	0.401213		3.20951	0.369825		11.6928	0.983851		7.23706	0.952896
	363.07	0.891363		2.05038	0.400445		3.20951	0.36152		11.9473	0.985212		7.25502	0.953092
	363.45	0.890661		2.05119	0.399365		3.20951	0.357368		12.0001	0.987077		7.33188	0.95444
	363.83	0.889833		2.052	0.398197		3.20951	0.342834		12.3637	0.987603		7.38662	0.956205
	364.2	0.889021		2.05281	0.397303		3.22489	0.333491		12.4732	0.986528		7.43485	0.956352
	364.58	0.888035		2.05363	0.396533		3.24026	0.323109		12.7135	0.986111		7.51362	0.957112
	364.96	0.887425		2.05444	0.396005		3.25564	0.310651		13.0797	0.985804		7.59321	0.957039
	365.33	0.886607		2.05525	0.395502		3.25564	0.299232		13.3644	0.985343		7.65227	0.95498
	365.71	0.885821		2.05607	0.395		3.27101	0.285737		13.582	0.984992		7.68793	0.952726
	366.09	0.885329		2.05688	0.395477		3.27101	0.281584		13.8777	0.984905		7.71658	0.952162
	366.46	0.885019		2.0577	0.39713		3.27101	0.276393		14.0348	0.984357		7.79832	0.950766
	366.84	0.884715		2.05852	0.399098		3.30176	0.262897		14.3684	0.983808		7.86142	0.949933
	367.22	0.884501		2.05934	0.401113		3.30176	0.249401		14.581	0.982842		7.90785	0.948291
	367.6	0.883903		2.06015	0.403733		3.30176	0.241096		14.9862	0.982776		7.95209	0.948168
	367.97	0.883248		2.06097	0.407156		3.33251	0.231752		15.4858	0.983237		8.0065	0.949295
	368.35	0.882386		2.06179	0.410541		3.33251	0.218257		15.7688	0.983741		8.08129	0.951623
	368.73	0.881537		2.06261	0.41317		3.34788	0.209952		16.1516	0.984245		8.14667	0.954196
	369.1	0.88058		2.06343	0.415444		3.36326	0.200609		16.2547	0.985276		8.22532	0.956328
	369.48	0.879537		2.06425	0.417719		3.36326	0.19438		16.9121	0.986438		8.27134	0.959979
	369.86	0.878679		2.06508	0.419951		3.394	0.178808		17.2464	0.9876		8.33568	0.961793
	370.23	0.877762		2.0659	0.422388		3.394	0.165312		17.6564	0.98837		8.39271	0.964905
	370.61	0.876847		2.06672	0.425014		3.40938	0.158045		18.1471	0.989909		8.44751	0.967797
	370.99	0.875922		2.06755	0.427217		3.40938	0.148702		18.3705	0.990884		8.52907	0.971914
	371.36	0.874754		2.06837	0.429103		3.42475	0.139359		18.6879	0.991088		8.60874	0.975222
	371.74	0.87365		2.0692	0.431292		3.4555	0.125864					8.70533	0.977746
	372.11	0.872622		2.07002	0.433378		3.4555	0.117559					8.73777	0.97902
	372.49	0.871256		2.07085	0.434706		3.48625	0.106139					8.79482	0.97875
	372.87	0.869853		2.07168	0.434819		3.50162	0.096795					8.84129	0.978726
	373.24	0.868335		2.0725	0.43371		3.517	0.084649					8.91282	0.978407
	373.62	0.867148		2.07333	0.43242		3.56312	0.075929					8.96546	0.979338
	374	0.865731		2.07416	0.43148		3.59387	0.069077					8.9738	0.980685
	374.37	0.863979		2.07499	0.430532		3.63999	0.059319					9.02121	0.981689
	374.75	0.862065		2.07582	0.429926		3.70149	0.052364					9.0773	0.981272
	375.12	0.860259		2.07665	0.430241		3.74761	0.046343					9.14224	0.979851
	375.5	0.858544		2.07749	0.430831		3.76299	0.041048					9.18769	0.977818
	375.88	0.857057		2.07832	0.430986		3.83986	0.036065					9.23909	0.976201
	376.25	0.855393		2.07915	0.430893		3.87061	0.032224					9.29653	0.974437
	376.63	0.85409		2.07999	0.431075		3.9321	0.028383					9.32539	0.972917
	377	0.853008		2.08082	0.43158		3.96285	0.025995					9.37756	0.970859
	377.38	0.851988		2.08166	0.432106		4.03972	0.024957					9.39211	0.968874
	377.76	0.850953		2.08249	0.432606		4.19347	0.023193					9.4271	0.967257
	378.13	0.850106		2.08333	0.43302		4.22422	0.022051					9.48572	0.966081
	378.51	0.84939		2.08417	0.433186		4.31646	0.020805					9.58323	0.964047
	378.88	0.848695		2.085	0.433484		4.33184	0.01987					9.61596	0.962209
	379.26	0.847806		2.08584	0.434186		4.36259	0.019974					9.62491	0.960297
	379.64	0.846854		2.08668	0.43448		4.51633	0.021116					9.64282	0.958312
	380.01	0.846036		2.08752	0.433775		4.67007	0.022051					9.72988	0.958826
	380.39	0.845491		2.08836	0.433186		4.82381	0.024543					9.79038	0.958753
	380.76	0.844992		2.0892	0.433722		4.90069	0.026515					9.82077	0.959806
	381.14	0.844398		2.09005	0.43508		5.00831	0.027968					9.9033	0.959414
	381.51	0.844225		2.09089	0.437002		5.16205	0.029006					9.89716	0.956743
	381.89	0.844479		2.09173	0.438818		5.25429	0.030978					9.97724	0.952283
	382.26	0.844958		2.09258	0.439594		5.36191	0.033573					10.0331	0.948779
	382.64	0.845484		2.09342	0.439855		5.51566	0.03783					10.0704	0.945373
	383.01	0.845662		2.09427	0.440778		5.6694	0.040322					10.1048	0.941894
	383.39	0.845706		2.09511	0.442664		5.7309	0.044578					10.174	0.937924
	383.77	0.845569		2.09596	0.444959		5.85389	0.051014					10.2182	0.931063
	384.14	0.844867		2.09681	0.4467		5.90001	0.055893					10.2436	0.924422
	384.52	0.843885		2.09766	0.447172		5.91539	0.062641					10.2786	0.915013
	384.89	0.842743		2.09851	0.446599		5.93076	0.070323					10.2881	0.905334
	385.27	0.841716		2.09935	0.446099		6.00763	0.078732					10.3457	0.895459
	385.64	0.840669		2.10021	0.446258		6.00763	0.087141					10.3842	0.885486
	386.02	0.83963		2.10106	0.446359		6.03838	0.095965					10.4682	0.876297
	386.39	0.838858		2.10191	0.445451		6.06913	0.103751					10.5236	0.868284
	386.77	0.838349		2.10276	0.444017		6.17675	0.112575					10.5726	0.861373
	387.14	0.838017		2.10361	0.443272		6.23825	0.118596					10.6251	0.856129
	387.52	0.837749		2.10447	0.443708		6.29975	0.12223					10.7012	0.852699
	387.89	0.837217		2.10532	0.445114		6.33049	0.126383					10.7677	0.851523
	388.27	0.836736		2.10618	0.446691		6.46886	0.127733					10.8683	0.852748
	388.64	0.836202		2.10703	0.44739		6.54573	0.128149					10.9426	0.855982
	389.02	0.835467		2.10789	0.447044		6.65335	0.128668					11.0107	0.859461
	389.39	0.834593		2.10875	0.44623		6.73023	0.129084					11.0551	0.86299
	389.76	0.83349		2.1096	0.445465		6.79172	0.129603					11.1308	0.865269
	390.14	0.832244		2.11046	0.445231		6.88397	0.130122					11.1896	0.865563
	390.51	0.831238		2.11132	0.445566		6.96084	0.131367					11.2452	0.864436
	390.89	0.830457		2.11218	0.446356		7.05309	0.134274					11.2766	0.862598
	391.26	0.82991		2.11304	0.448123		7.09921	0.138218					11.3046	0.859314
	391.64	0.829642		2.1139	0.450548		7.14533	0.143408					11.3538	0.853555
	392.01	0.829639		2.11477	0.4518		7.20683	0.150052					11.3643	0.846179
	392.39	0.829705		2.11563	0.451089		7.25295	0.157319					11.474	0.841107
	392.76	0.83008		2.11649	0.449918		7.32982	0.164482					11.5669	0.83579
	393.14	0.830488		2.11736	0.449907		7.39132	0.171229					11.5776	0.83035
	393.51	0.830967		2.11822	0.451122		7.46819	0.178911					11.5956	0.825155
	393.88	0.831426		2.11909	0.452658		7.51432	0.184724					11.6713	0.821333
	394.26	0.831998		2.11995	0.454114		7.62194	0.191888					11.733	0.820181
	394.63	0.83244		2.12082	0.455581		7.74493	0.199155					11.7148	0.820304
	395.01	0.833094		2.12169	0.457332		7.80643	0.210886					11.7402	0.822142
	395.38	0.833874		2.12256	0.459715		7.8218	0.217738					11.8462	0.823074
	395.75	0.83476		2.12343	0.462778		7.86792	0.229054					11.8904	0.826088
	396.13	0.835592		2.1243	0.465897		7.89867	0.240681					11.9347	0.826651
	396.5	0.836538		2.12517	0.468498		7.92942	0.246702					11.9458	0.830278
	396.88	0.837542		2.12604	0.470281		7.92942	0.253554					12.0611	0.835865
	397.25	0.838839		2.12691	0.470733		7.9448	0.263936					12.1211	0.840006
	397.62	0.840279		2.12778	0.46983		7.9448	0.276394					12.1625	0.84422
	398	0.841741		2.12866	0.468712		7.9448	0.281584					12.2419	0.848582
	398.37	0.843223		2.12953	0.468526		7.96017	0.294041					12.2495	0.850003
	398.75	0.844859		2.13041	0.469106		7.96017	0.302346					12.4023	0.851522
	399.12	0.846619		2.13128	0.469459		7.97554	0.312727					12.5298	0.855834
	399.49	0.848264		2.13216	0.469273		7.97554	0.316879					12.5609	0.860711
	399.87	0.849939		2.13303	0.468874		7.99092	0.32726					12.6861	0.866078
	400.24	0.85151		2.13391	0.468089		8.00629	0.341794					12.7887	0.871714
	400.61	0.853179		2.13479	0.467128		8.03704	0.354252					12.8404	0.876247
	400.99	0.854958		2.13567	0.467089		8.03704	0.367747					12.8523	0.882471
	401.36	0.856808		2.13655	0.468237		8.03704	0.372938					12.9764	0.890313
	401.74	0.858599		2.13743	0.469782		8.06779	0.387472					13.0167	0.897714
	402.11	0.860634		2.13831	0.471078		8.06779	0.395777					13.1505	0.905874
	402.48	0.862653		2.13919	0.471769		8.06779	0.402006					13.2404	0.912098
	402.86	0.864748		2.14008	0.471672		8.06779	0.417578					13.3145	0.918543
	403.23	0.866806		2.14096	0.470799		8.09854	0.435226					13.331	0.924473
	403.6	0.868874		2.14184	0.468965		8.09854	0.441455					13.4973	0.929594
	403.98	0.870969		2.14273	0.466124		8.09854	0.447684					13.5602	0.932681
	404.35	0.873169		2.14362	0.462633		8.09854	0.462218					13.7039	0.935524
	404.72	0.875283		2.1445	0.458908		8.11391	0.469485					13.8319	0.94116
	405.09	0.877418		2.14539	0.455389		8.12929	0.479866					13.9265	0.9429
	405.47	0.879672		2.14628	0.452488		8.12929	0.493362					14.0828	0.943635
	405.84	0.881742		2.14717	0.450393		8.12929	0.503744					14.2143	0.944517
	406.21	0.883767		2.14806	0.449075		8.14466	0.51724					14.4006	0.947556
	406.59	0.885639		2.14895	0.448368		8.14466	0.516202					14.5486	0.952261
	406.96	0.887509		2.14984	0.448258		8.16004	0.523469					14.785	0.952775
	407.33	0.889502		2.15073	0.448606		8.16004	0.53385					14.9694	0.955471
	407.71	0.891402		2.15162	0.448903		8.17541	0.547345					15.1233	0.956598
	408.08	0.893441		2.15251	0.449241		8.17541	0.554611					15.1797	0.956377
	408.45	0.89558		2.15341	0.449812		8.19078	0.563955					15.2978	0.956328
	408.82	0.897698		2.1543	0.449746		8.19078	0.578489					15.369	0.959758
	409.2	0.899885		2.1552	0.44878		8.22153	0.587832					15.4886	0.960983
	409.57	0.902096		2.15609	0.447872		8.22153	0.597175					15.5994	0.966301
	409.94	0.904107		2.15699	0.447072		8.23691	0.606518					15.8136	0.968384
	410.32	0.906114		2.15789	0.446002		8.25228	0.626243					15.8725	0.966007
	410.69	0.907756		2.15879	0.445376		8.28303	0.634548					15.9762	0.963973
	411.06	0.909272		2.15969	0.445258		8.28303	0.644929					16.1204	0.961008
	411.43	0.910791		2.16059	0.444425		8.32915	0.655311					16.2458	0.960273
	411.81	0.912241		2.16149	0.44286		8.34453	0.665693					16.2609	0.964292
	412.18	0.913554		2.16239	0.441777		8.3599	0.676074					16.3975	0.959196
	412.55	0.914886		2.16329	0.441582		8.3599	0.686455					16.4842	0.957138
	412.92	0.916272		2.16419	0.441999		8.37528	0.695798					16.6278	0.953242
	413.29	0.917882		2.1651	0.44288		8.39065	0.708255					16.7728	0.944126
	413.67	0.919654		2.166	0.44434		8.40602	0.717598					16.9085	0.942018
	414.04	0.921643		2.16691	0.446144		8.43677	0.725903					17.1353	0.939445
	414.41	0.923676		2.16781	0.447501		8.46752	0.737323					17.3491	0.938759
	414.78	0.925537		2.16872	0.448121		8.51364	0.748431					17.3922	0.939175
	415.16	0.927418		2.16963	0.448406		8.51364	0.757981					17.6146	0.941111
	415.53	0.929092		2.17053	0.448666		8.54439	0.765974					17.7846	0.932314
	415.9	0.930807		2.17144	0.449128		8.59052	0.771891					17.9897	0.935744
	416.27	0.932618		2.17235	0.44988		8.66739	0.775732					18.1465	0.931725
	416.64	0.934262		2.17326	0.450665		8.72888	0.777497					18.3558	0.928515
	417.02	0.935699		2.17417	0.45126		8.80576	0.776148					18.4814	0.922634
	417.39	0.937296		2.17509	0.451623		8.85188	0.774799					18.6252	0.920331
	417.76	0.938801		2.176	0.451946		8.86725	0.770335					18.7642	0.926776
	418.13	0.940527		2.17691	0.452721		8.91338	0.764002					18.8985	0.93229
	418.5	0.942337		2.17783	0.453903		8.92875	0.757255					18.9748	0.928394
	418.88	0.944017		2.17874	0.454767		8.97487	0.751027					19.1283	0.927267
	419.25	0.945654		2.17966	0.454829		9.03637	0.746356					19.2472	0.927879
	419.62	0.947447		2.18057	0.454076		9.09787	0.743761					19.3909	0.929472
	419.99	0.949339		2.18149	0.453038		9.09787	0.743242					19.3789	0.920675
	420.36	0.951279		2.18241	0.452576		9.12862	0.744799					19.6389	0.92832
	420.73	0.953044		2.18333	0.452987		9.15936	0.748432					19.8408	0.940351
	421.11	0.954425		2.18425	0.454052		9.15936	0.754141					19.958	0.945742
	421.48	0.955577		2.18517	0.45567		9.19011	0.761927					20.107	0.933465
	421.85	0.956605		2.18609	0.457652		9.20549	0.771582					20.3831	0.93442
	422.22	0.957691		2.18701	0.459563		9.22086	0.781963					20.7142	0.936552
	422.59	0.958688		2.18794	0.461045		9.23624	0.793382					20.9402	0.921653
	422.96	0.959628		2.18886	0.461726		9.25161	0.802725					20.9856	0.930548
	423.33	0.960514		2.18978	0.461488		9.25161	0.813106					21.4592	0.927681
	423.7	0.96116		2.19071	0.460998		9.28236	0.823487					21.6798	0.92403
	424.08	0.961784		2.19163	0.460774		9.29773	0.833868					21.9299	0.925892
	424.45	0.962596		2.19256	0.460545		9.31311	0.843627					22.1347	0.913665
	424.82	0.963236		2.19349	0.459972		9.35923	0.852867					22.4665	0.912587
	425.19	0.963827		2.19442	0.458817		9.3746	0.860341					22.9095	0.906755
	425.56	0.964225		2.19535	0.457345		9.3746	0.86605					23.1737	0.90678
	425.93	0.964595		2.19628	0.456826		9.46685	0.869683					23.4846	0.905726
	426.3	0.9651		2.19721	0.457987		9.54372	0.869164					24.0146	0.916034
	426.67	0.965481		2.19814	0.459728		9.58984	0.870721					24.022	0.906744
	427.04	0.965576		2.19907	0.461054		9.60522	0.868126					24.4729	0.902674
	427.42	0.965418		2.2	0.462397		9.68209	0.862417					24.9477	0.921058
	427.79	0.965071		2.20094	0.464016		9.69746	0.856708
	428.16	0.964851		2.20187	0.465432		9.71284	0.847468
	428.53	0.964773		2.20281	0.466558		9.75896	0.838748
	428.9	0.964709		2.20374	0.467915		9.75896	0.828678
	429.27	0.96482		2.20468	0.469718		9.77434	0.818297
	429.64	0.965036		2.20562	0.471858		9.78971	0.807916
	430.01	0.965368		2.20656	0.474288		9.80508	0.798573
	430.38	0.965722		2.2075	0.476475		9.80508	0.786116
	430.75	0.966001		2.20844	0.477739		9.82046	0.776773
	431.12	0.966333		2.20938	0.478472		9.85121	0.767429
	431.49	0.966685		2.21032	0.479777		9.85121	0.756009
	431.86	0.966857		2.21126	0.48225		9.88196	0.745628
	432.23	0.966849		2.2122	0.485737		9.89733	0.735246
	432.6	0.966864		2.21315	0.489806		9.89733	0.724865
	432.97	0.966997		2.21409	0.493853		9.89733	0.714484
	433.34	0.967207		2.21504	0.497375		9.92808	0.704103
	433.71	0.967208		2.21599	0.500414		9.94345	0.693722
	434.08	0.96721		2.21693	0.503663		9.94345	0.684378
	434.45	0.967403		2.21788	0.507878		9.9742	0.672958
	434.82	0.967665		2.21883	0.512331		9.9742	0.662577
	435.2	0.967866		2.21978	0.515507		9.98958	0.652196
	435.57	0.968101		2.22073	0.517862		10.0203	0.642957
	435.94	0.968212		2.22168	0.520998		10.0357	0.633199
	436.31	0.968246		2.22263	0.52475		10.0511	0.626243
	436.68	0.968163		2.22359	0.527875		10.0818	0.621364
	437.04	0.967693		2.22454	0.530672		10.1433	0.618561
	437.41	0.967255		2.2255	0.534427		10.2202	0.617834
	437.78	0.966945		2.22645	0.539283		10.2663	0.619184
	438.15	0.966412		2.22741	0.544539		10.3124	0.62261
	438.52	0.9658		2.22837	0.549821		10.3586	0.628112
	438.89	0.965278		2.22932	0.554902		10.3893	0.63569
	439.26	0.964866		2.23028	0.559652		10.4354	0.644618
	439.63	0.964996		2.23124	0.56439		10.4662	0.653857
	440	0.965		2.2322	0.569508		10.5123	0.662785
	440.37	0.96497		2.23316	0.574803		10.5584	0.670052
	440.74	0.964924		2.23413	0.579608		10.6661	0.675969
	441.11	0.964982		2.23509	0.583651		10.6968	0.678979
	441.48	0.965186		2.23605	0.587451		10.7737	0.681886
	441.85	0.9654		2.23702	0.591712		10.8352	0.682094
	442.22	0.965406		2.23798	0.596586		10.9428	0.680226
	442.59	0.96549		2.23895	0.601977		10.9735	0.676801
	442.96	0.965395		2.23992	0.607831		10.9889	0.67244
	443.33	0.965297		2.24088	0.61362		11.0197	0.6659
	443.7	0.96531		2.24185	0.618814		11.0811	0.659775
	444.07	0.96518		2.24282	0.623835		11.1734	0.652404
	444.43	0.965037		2.24379	0.629244		11.2042	0.644307
	444.8	0.964715		2.24476	0.634528		11.2195	0.637041
	445.17	0.964248		2.24574	0.639046		11.2349	0.627801
	445.54	0.963962		2.24671	0.643324		11.2656	0.619184
	445.91	0.963742		2.24768	0.647947		11.3118	0.609529
	446.28	0.963275		2.24866	0.652256		11.3271	0.601431
	446.65	0.962753		2.24963	0.655854		11.3733	0.591777
	447.02	0.961956		2.25061	0.659479		11.3886	0.581396
	447.39	0.961244		2.25159	0.663154		11.4194	0.571223
	447.75	0.960576		2.25257	0.666103		11.4194	0.560841
	448.12	0.95977		2.25354	0.66829		11.4501	0.550459
	448.49	0.959098		2.25452	0.670182		11.4809	0.540077
	448.86	0.958407		2.25551	0.671916		11.4809	0.529696
	449.23	0.957583		2.25649	0.673336		11.5116	0.519834
	449.6	0.957055		2.25747	0.674739		11.5424	0.511737
	449.97	0.95668		2.25845	0.676978		11.5731	0.503224
	450.34	0.956298		2.25944	0.680133		11.6192	0.497307
	450.7	0.955973		2.26042	0.683186		11.6961	0.494192
	451.07	0.955364		2.26141	0.685391		11.7884	0.490766
	451.44	0.954832		2.26239	0.687002		11.8345	0.490455
	451.81	0.954666		2.26338	0.688432		11.9421	0.49222
	452.18	0.954488		2.26437	0.689613		11.9729	0.496061
	452.55	0.954129		2.26536	0.690529		12.0036	0.501978
	452.91	0.953765		2.26635	0.691589		12.019	0.509141
	453.28	0.953342		2.26734	0.693491		12.0651	0.517342
	453.65	0.953211		2.26833	0.696325		12.1112	0.525647
	454.02	0.953292		2.26932	0.699167		12.1881	0.534159
	454.39	0.953211		2.27032	0.701388		12.265	0.542257
	454.75	0.953198		2.27131	0.703274		12.3418	0.549212
	455.12	0.953271		2.27231	0.705272		12.388	0.554818
	455.49	0.953521		2.2733	0.70766		12.4341	0.558555
	455.86	0.953677		2.2743	0.710065		12.5263	0.560528
	456.23	0.953674		2.2753	0.71159		12.6032	0.560425
	456.59	0.953506		2.2763	0.712517		12.7108	0.558556
	456.96	0.953198		2.2773	0.713953		12.7877	0.554922
	457.33	0.952651		2.2783	0.715978		12.8031	0.549524
	457.7	0.9521		2.2793	0.71805		12.8031	0.542361
	458.06	0.951505		2.2803	0.720217		12.8492	0.533848
	458.43	0.95108		2.28131	0.722975		12.8953	0.524713
	458.8	0.950761		2.28231	0.726344		12.9414	0.515474
	459.17	0.950411		2.28331	0.729577		12.9876	0.506443
	459.54	0.950101		2.28432	0.732007		13.0337	0.497411
	459.9	0.950005		2.28533	0.733808		13.0952	0.488586
	460.27	0.9499		2.28633	0.735574		13.1874	0.479866
	460.64	0.949647		2.28734	0.737368		13.2182	0.471354
	461	0.949327		2.28835	0.738747		13.295	0.463049
	461.37	0.948773		2.28936	0.73971		13.3719	0.454952
	461.74	0.948277		2.29037	0.740782		13.4642	0.44727
	462.11	0.947712		2.29139	0.741977		13.5564	0.440107
	462.47	0.947106		2.2924	0.742477		13.6487	0.432736
	462.84	0.946322		2.29341	0.741828		13.7255	0.425054
	463.21	0.945569		2.29443	0.740665		13.787	0.417476
	463.58	0.944848		2.29544	0.739622		13.8793	0.409898
	463.94	0.944307		2.29646	0.73847		13.9561	0.402735
	464.31	0.943656		2.29748	0.737103		14.0023	0.395987
	464.68	0.943094		2.2985	0.735852		14.0791	0.389135
	465.04	0.942448		2.29952	0.734552		14.1253	0.382802
	465.41	0.941886		2.30054	0.733009		14.2329	0.376469
	465.78	0.941476		2.30156	0.731729		14.3405	0.370136
	466.14	0.941013		2.30258	0.731131		14.402	0.363803
	466.51	0.940434		2.3036	0.730797		14.525	0.357885
	466.88	0.940016		2.30463	0.73017		14.6019	0.352798
	467.24	0.939574		2.30565	0.729248		14.7095	0.348542
	467.61	0.939184		2.30668	0.728052		14.8325	0.344078
	467.98	0.938859		2.3077	0.726284		14.9093	0.340133
	468.34	0.938425		2.30873	0.723868		15.0477	0.337019
	468.71	0.937883		2.30976	0.72146		15.2015	0.334839
	469.08	0.937396		2.31079	0.719828		15.2783	0.333801
	469.44	0.936797		2.31182	0.719109		15.4167	0.333178
	469.81	0.936146		2.31285	0.719181		15.5551	0.333282
	470.18	0.935582		2.31388	0.719902		15.6166	0.334632
	470.54	0.935032		2.31491	0.720726		15.6934	0.335774
	470.91	0.934486		2.31595	0.720967		15.8164	0.33702
	471.28	0.934124		2.31698	0.720569		15.9702	0.3392
	471.64	0.933938		2.31802	0.719943		16.0624	0.341484
	472.01	0.933841		2.31905	0.719448		16.1854	0.343872
	472.37	0.934005		2.32009	0.719427		16.3392	0.345844
	472.74	0.934198		2.32113	0.720272		16.4929	0.347194
	473.11	0.934454		2.32217	0.721886		16.6467	0.348751
	473.47	0.93485		2.32321	0.723616		16.8004	0.349997
	473.84	0.935282		2.32425	0.725095		16.9541	0.350204
	474.2	0.935407		2.32529	0.726545		17.1079	0.350308
	474.57	0.935478		2.32634	0.727926		17.2616	0.350308
	474.94	0.935358		2.32738	0.728817		17.4154	0.349789
	475.3	0.935246		2.32843	0.729448		17.5691	0.348439
	475.67	0.935056		2.32947	0.730434		17.7229	0.346985
	476.03	0.934921		2.33052	0.731554		17.8766	0.344909
	476.4	0.934839		2.33157	0.732148		18.0303	0.34304
	476.76	0.935078		2.33262	0.732326		18.1226	0.340757
	477.13	0.935518		2.33367	0.732627		18.261	0.338473
	477.5	0.936001		2.33472	0.733218		18.4147	0.336189
	477.86	0.936488		2.33577	0.733898		18.5684	0.333905
	478.23	0.937056		2.33682	0.734316		18.7222	0.331517
	478.59	0.937379		2.33787	0.734072		18.8759	0.329337
	478.96	0.937642		2.33893	0.733104		19.0297	0.327365
	479.32	0.93772		2.33998	0.732064		19.1834	0.325601
	479.69	0.937589		2.34104	0.731751		19.3372	0.324252
	480.05	0.937413		2.3421	0.732038		19.4909	0.323214
	480.42	0.937099		2.34316	0.732122		19.6446	0.322694
	480.78	0.936666		2.34422	0.731956		19.7984	0.322694
	481.15	0.936321		2.34528	0.732167		19.9521	0.323317
	481.51	0.936074		2.34634	0.732584		20.1059	0.32477
	481.88	0.935905		2.3474	0.732313		20.2596	0.326742
	482.24	0.935774		2.34846	0.731172		20.4134	0.329337
	482.61	0.935813		2.34953	0.729671		20.5363	0.332866
	482.97	0.936036		2.35059	0.728166		20.6286	0.33681
	483.34	0.936223		2.35166	0.726946		20.7516	0.341274
	483.7	0.936351		2.35273	0.726502		20.8438	0.345738
	484.07	0.936333		2.35379	0.726668		20.9515	0.350825
	484.43	0.936141		2.35486	0.726244		21.0437	0.356119
	484.8	0.935965		2.35593	0.724756		21.1359	0.361621
	485.16	0.935665		2.357	0.723282		21.2589	0.367019
	485.53	0.935273		2.35807	0.722604		21.3051	0.372729
	485.89	0.935052		2.35915	0.722099		21.3819	0.378543
	486.26	0.934855		2.36022	0.721168		21.4588	0.384461
	486.62	0.9348		2.3613	0.720026		21.5357	0.390379
	486.99	0.934818		2.36237	0.718882		21.6125	0.3964
	487.35	0.934785		2.36345	0.717872		21.7202	0.402629
	487.72	0.934679		2.36453	0.717213		21.7817	0.408443
	488.08	0.934543		2.36561	0.71677		21.8585	0.414153
	488.44	0.934407		2.36668	0.716149		21.92	0.419863
	488.81	0.934397		2.36777	0.715197		21.9969	0.425573
	489.17	0.934337		2.36885	0.71431		22.0891	0.431075
	489.54	0.934347		2.36993	0.713966		22.1968	0.433843
	489.9	0.934233		2.37101	0.713886		22.289	0.436525
	490.27	0.933924		2.3721	0.713352		22.3505	0.439231
	490.63	0.933674		2.37318	0.712194		22.4735	0.441802
	490.99	0.933375		2.37427	0.710836
	491.36	0.932986		2.37536	0.709632
	491.72	0.93254		2.37645	0.708695
	492.09	0.932105		2.37754	0.708054
	492.45	0.93171		2.37863	0.707552
	492.81	0.931501		2.37972	0.706889
	493.18	0.931347		2.38081	0.706122
	493.54	0.931121		2.3819	0.705774
	493.91	0.93079		2.383	0.706156
	494.27	0.930569		2.38409	0.706778
	494.63	0.930407		2.38519	0.707063
	495	0.930397		2.38629	0.707412
	495.36	0.930404		2.38739	0.708272
	495.72	0.930212		2.38849	0.709154
	496.09	0.930041		2.38959	0.709403
	496.45	0.929933		2.39069	0.70877
	496.81	0.929766		2.39179	0.707625
	497.18	0.929604		2.3929	0.706711
	497.54	0.929627		2.394	0.706325
	497.9	0.929725		2.39511	0.706429
	498.27	0.929885		2.39621	0.706944
	498.63	0.930086		2.39732	0.707456
	498.99	0.930486		2.39843	0.70755
	499.36	0.930833		2.39954	0.707474
	499.72	0.931167		2.40065	0.707879
	500.08	0.931369		2.40176	0.708988
	500.45	0.931588		2.40288	0.710488
	500.81	0.931905		2.40399	0.712026
	501.17	0.932405		2.40511	0.71327
	501.54	0.93273		2.40622	0.713975
	501.9	0.933008		2.40734	0.714259
	502.26	0.933214		2.40846	0.714358
	502.62	0.933393		2.40958	0.714191
	502.99	0.93355		2.4107	0.713659
	503.35	0.933755		2.41182	0.713218
	503.71	0.933824		2.41294	0.713262
	504.08	0.934008		2.41406	0.713292
	504.44	0.934253		2.41519	0.712954
	504.8	0.934396		2.41631	0.712672
	505.16	0.934455		2.41744	0.712723
	505.53	0.934454		2.41857	0.713072
	505.89	0.934296		2.4197	0.713706
	506.25	0.93402		2.42082	0.714548
	506.61	0.933632		2.42196	0.715345
	506.98	0.933369		2.42309	0.715702
	507.34	0.933225		2.42422	0.715545
	507.7	0.932995		2.42535	0.715342
	508.06	0.932774		2.42649	0.715595
	508.42	0.93248		2.42762	0.716355
	508.79	0.932285		2.42876	0.716963
	509.15	0.932115		2.4299	0.716915
	509.51	0.93202		2.43104	0.716733
	509.87	0.931925		2.43218	0.716868
	510.23	0.932118		2.43332	0.717094
	510.6	0.93233		2.43446	0.717393
	510.96	0.932615		2.43561	0.718063
	511.32	0.932894		2.43675	0.719332
	511.68	0.933167		2.4379	0.721198
	512.04	0.933413		2.43904	0.723212
	512.41	0.933688		2.44019	0.72466
	512.77	0.933976		2.44134	0.725378
	513.13	0.934454		2.44249	0.725826
	513.49	0.934948		2.44364	0.726238
	513.85	0.935442		2.44479	0.726565
	514.21	0.935821		2.44595	0.727207
	514.58	0.935997		2.4471	0.728739
	514.94	0.936181		2.44826	0.730861
	515.3	0.936241		2.44941	0.732769
	515.66	0.936289		2.45057	0.734274
	516.02	0.936403		2.45173	0.735632
	516.38	0.936638		2.45289	0.737018
	516.74	0.936913		2.45405	0.738506
	517.1	0.937242		2.45521	0.739973
	517.47	0.937437		2.45637	0.741061
	517.83	0.937549		2.45754	0.741912
	518.19	0.937565		2.4587	0.74324
	518.55	0.9375		2.45987	0.74503
	518.91	0.937531		2.46104	0.746595
	519.27	0.937526		2.46221	0.74768
	519.63	0.937597		2.46338	0.748198
	519.99	0.937685		2.46455	0.747876
	520.35	0.93771		2.46572	0.746738
	520.71	0.937693		2.46689	0.745228
	521.08	0.937796		2.46807	0.743982
	521.44	0.937688		2.46924	0.743467
	521.8	0.937777		2.47042	0.743472
	522.16	0.937789		2.4716	0.74355
	522.52	0.937883		2.47277	0.743632
	522.88	0.938114		2.47395	0.743737
	523.24	0.938304		2.47513	0.743526
	523.6	0.938334		2.47632	0.7425
	523.96	0.938257		2.4775	0.740882
	524.32	0.938204		2.47868	0.739348
	524.68	0.9381		2.47987	0.738166
	525.04	0.937928		2.48106	0.737324
	525.4	0.937842		2.48224	0.736516
	525.76	0.937685		2.48343	0.735526
	526.12	0.937434		2.48462	0.734568
	526.48	0.937314		2.48581	0.733727
	526.84	0.937164		2.48701	0.732778
	527.2	0.93718		2.4882	0.731324
	527.56	0.937268		2.48939	0.729522
	527.92	0.937253		2.49059	0.72818
	528.28	0.937289		2.49179	0.72741
	528.64	0.937481		2.49298	0.726877
	529	0.937562		2.49418	0.726614
	529.36	0.937611		2.49538	0.726411
	529.72	0.937635		2.49658	0.725847
	530.08	0.937601		2.49779	0.72481
	530.44	0.937581		2.49899	0.72345
	530.8	0.937776		2.5002	0.722262
	531.16	0.938037		2.5014	0.721473
	531.52	0.938294		2.50261	0.720702
	531.88	0.938592		2.50382	0.719808
	532.24	0.938838		2.50503	0.719222
	532.6	0.93916		2.50624	0.719361
	532.96	0.939466		2.50745	0.719567
	533.32	0.939634		2.50866	0.718972
	533.68	0.939748		2.50988	0.718247
	534.03	0.939783		2.51109	0.718014
	534.39	0.939638		2.51231	0.717677
	534.75	0.939657		2.51353	0.716596
	535.11	0.939623		2.51475	0.714671
	535.47	0.93966		2.51597	0.712736
	535.83	0.939764		2.51719	0.711933
	536.19	0.939944		2.51841	0.711959
	536.55	0.940291		2.51963	0.711311
	536.91	0.940812		2.52086	0.709428
	537.27	0.941103		2.52208	0.707321
	537.62	0.941411		2.52331	0.705674
	537.98	0.941439		2.52454	0.70449
	538.34	0.941447		2.52577	0.704102
	538.7	0.941403		2.527	0.704665
	539.06	0.941474		2.52823	0.705228
	539.42	0.941507		2.52947	0.704871
	539.78	0.941409		2.5307	0.703547
	540.14	0.941494		2.53194	0.701287
	540.49	0.941863		2.53317	0.698342
	540.85	0.942236		2.53441	0.696194
	541.21	0.942508		2.53565	0.695635
	541.57	0.942758		2.53689	0.695458
	541.93	0.942907		2.53813	0.695254
	542.29	0.943372		2.53938	0.694856
	542.64	0.943686		2.54062	0.692844
	543	0.943895		2.54187	0.689704
	543.36	0.94399		2.54311	0.687951
	543.72	0.944145		2.54436	0.687305
	544.08	0.944201		2.54561	0.686866
	544.44	0.944352		2.54686	0.686895
	544.79	0.944318		2.54811	0.686324
	545.15	0.944414		2.54936	0.685239
	545.51	0.944484		2.55062	0.685026
	545.87	0.94465		2.55187	0.684676
	546.22	0.944769		2.55313	0.683282
	546.58	0.944877		2.55439	0.681763
	546.94	0.944986		2.55565	0.680768
	547.3	0.944962		2.55691	0.680636
	547.66	0.944732		2.55817	0.680604
	548.01	0.944525		2.55943	0.680411
	548.37	0.944469		2.56069	0.681249
	548.73	0.944442		2.56196	0.682951
	549.09	0.94439		2.56323	0.684229
	549.44	0.94421		2.56449	0.683913
	549.8	0.944049		2.56576	0.680171
	550.16	0.944064		2.56703	0.67567
	550.52	0.944156		2.5683	0.67568
	550.87	0.94421		2.56958	0.677515
	551.23	0.94414		2.57085	0.678932
	551.59	0.944087		2.57213	0.680087
	551.94	0.944194		2.5734	0.680566
	552.3	0.944383		2.57468	0.679334
	552.66	0.944539		2.57596	0.67755
	553.02	0.944624		2.57724	0.677062
	553.37	0.944489		2.57852	0.67778
	553.73	0.944582		2.5798	0.678734
	554.09	0.944738		2.58109	0.679452
	554.44	0.945039		2.58237	0.679798
	554.8	0.945375		2.58366	0.680629
	555.16	0.945511		2.58495	0.682036
	555.51	0.945619		2.58624	0.682815
	555.87	0.9457		2.58753	0.681843
	556.23	0.945781		2.58882	0.679643
	556.58	0.945995		2.59011	0.678572
	556.94	0.946146		2.59141	0.678704
	557.3	0.946343		2.5927	0.678751
	557.65	0.946663		2.594	0.6793
	558.01	0.946944		2.5953	0.680395
	558.37	0.94742		2.5966	0.681712
	558.72	0.947874		2.5979	0.684186
	559.08	0.94816		2.5992	0.686242
	559.44	0.948401		2.6005	0.683468
	559.79	0.948639		2.60181	0.678483
	560.15	0.948841		2.60312	0.676008
	560.5	0.949103		2.60442	0.676641
	560.86	0.949276		2.60573	0.67844
	561.22	0.949414		2.60704	0.68087
	561.57	0.949457		2.60835	0.683498
	561.93	0.949484		2.60967	0.684935
	562.28	0.949668		2.61098	0.684552
	562.64	0.949875		2.6123	0.683476
	563	0.950214		2.61361	0.682401
	563.35	0.950461		2.61493	0.681476
	563.71	0.950533		2.61625	0.680853
	564.06	0.950662		2.61757	0.680895
	564.42	0.950726		2.61889	0.682258
	564.78	0.950493		2.62022	0.684721
	565.13	0.950349		2.62154	0.685849
	565.49	0.950046		2.62287	0.683876
	565.84	0.949835		2.62419	0.681505
	566.2	0.949794		2.62552	0.680493
	566.55	0.94977		2.62685	0.679371
	566.91	0.949692		2.62818	0.678956
	567.26	0.949778		2.62952	0.680602
	567.62	0.949817		2.63085	0.683768
	567.97	0.949824		2.63219	0.686904
	568.33	0.94977		2.63352	0.689499
	568.68	0.949819		2.63486	0.691165
	569.04	0.949874		2.6362	0.690442
	569.39	0.949964		2.63754	0.689888
	569.75	0.949997		2.63888	0.690833
	570.1	0.949989		2.64023	0.690455
	570.46	0.950111		2.64157	0.689744
	570.81	0.950319		2.64292	0.691637
	571.17	0.950445		2.64427	0.693989
	571.52	0.950615		2.64562	0.694694
	571.88	0.950928		2.64697	0.694215
	572.23	0.951129		2.64832	0.694704
	572.59	0.951321		2.64967	0.69756
	572.94	0.951377		2.65103	0.701272
	573.3	0.9514		2.65238	0.70381
	573.65	0.951511		2.65374	0.705221
	574.01	0.951601		2.6551	0.70732
	574.36	0.951621		2.65646	0.711396
	574.72	0.951805		2.65782	0.716002
	575.07	0.952021		2.65918	0.719463
	575.43	0.952356		2.66055	0.721724
	575.78	0.952571		2.66191	0.722643
	576.13	0.952673		2.66328	0.722381
	576.49	0.952673		2.66465	0.722256
	576.84	0.952681		2.66602	0.723551
	577.2	0.952635		2.66739	0.726067
	577.55	0.952511		2.66876	0.729656
	577.9	0.952322		2.67014	0.733569
	578.26	0.952231		2.67151	0.735878
	578.61	0.952025		2.67289	0.737748
	578.97	0.951843		2.67427	0.741528
	579.32	0.951705		2.67565	0.745525
	579.67	0.951636		2.67703	0.746751
	580.03	0.951648		2.67841	0.746776
	580.38	0.951739		2.6798	0.74836
	580.74	0.951734		2.68118	0.753378
	581.09	0.951786		2.68257	0.759475
	581.44	0.951882		2.68396	0.763359
	581.8	0.951879		2.68535	0.765254
	582.15	0.951893		2.68674	0.76689
	582.5	0.951893		2.68813	0.769555
	582.86	0.951753		2.68953	0.772836
	583.21	0.951758		2.69092	0.776239
	583.56	0.951864		2.69232	0.779956
	583.92	0.951923		2.69372	0.783756
	584.27	0.952105		2.69512	0.788593
	584.62	0.952286		2.69652	0.795357
	584.98	0.9525		2.69792	0.803315
	585.33	0.952746		2.69933	0.810881
	585.68	0.952944		2.70073	0.816606
	586.04	0.953224		2.70214	0.821511
	586.39	0.953618		2.70355	0.826897
	586.74	0.953807		2.70496	0.833195
	587.1	0.953995		2.70637	0.839739
	587.45	0.954216		2.70778	0.845214
	587.8	0.95452		2.7092	0.850432
	588.15	0.95488		2.71062	0.857072
	588.51	0.955129		2.71203	0.864712
	588.86	0.955279		2.71345	0.872892
	589.21	0.95542		2.71487	0.880985
	589.57	0.955608		2.71629	0.887155
	589.92	0.955913		2.71772	0.891632
	590.27	0.956241		2.71914	0.895958
	590.62	0.956546		2.72057	0.900552
	590.98	0.956813		2.722	0.905479
	591.33	0.956997		2.72343	0.910752
	591.68	0.957256		2.72486	0.916292
	592.03	0.957436		2.72629	0.921267
	592.38	0.9575		2.72773	0.9251
	592.74	0.957597		2.72916	0.928505
	593.09	0.957731		2.7306	0.931291
	593.44	0.957912		2.73204	0.933701
	593.79	0.958412		2.73348	0.937156
	594.15	0.958907		2.73492	0.941224
	594.5	0.959283		2.73636	0.94472
	594.85	0.959606		2.73781	0.947503
	595.2	0.959952		2.73925	0.949931
	595.55	0.960318		2.7407	0.952072
	595.91	0.960726		2.74215	0.954124
	596.26	0.961027		2.7436	0.956194
	596.61	0.961309		2.74505	0.95756
	596.96	0.961719		2.74651	0.9577
	597.31	0.962013		2.74796	0.957837
	597.66	0.962273		2.74942	0.958441
	598.02	0.962465		2.75088	0.959225
	598.37	0.962565		2.75234	0.959889
	598.72	0.962672		2.7538	0.960059
	599.07	0.962866		2.75526	0.959977
	599.42	0.963021		2.75673	0.960388
	599.77	0.963217		2.75819	0.961314
	600.12	0.963229		2.75966	0.96193
	600.48	0.963118		2.76113	0.961752
	600.83	0.962887		2.7626	0.96109
	601.18	0.962543		2.76408	0.960571
	601.53	0.962184		2.76555	0.96051
	601.88	0.961823		2.76703	0.960832
	602.23	0.961515		2.7685	0.960708
	602.58	0.961202		2.76998	0.959428
	602.93	0.960892		2.77146	0.958182
	603.29	0.960738		2.77294	0.958183
	603.64	0.96059		2.77443	0.958794
	603.99	0.960242		2.77591	0.959242
	604.34	0.959894		2.7774	0.959475
	604.69	0.959464		2.77889	0.959492
	605.04	0.95923		2.78038	0.959432
	605.39	0.959148		2.78187	0.959456
	605.74	0.958976		2.78336	0.959338
	606.09	0.958627		2.78486	0.95893
	606.44	0.958393		2.78635	0.958661
	606.79	0.958113		2.78785	0.95892
	607.14	0.957953		2.78935	0.959602
	607.49	0.95762		2.79085	0.960375
	607.84	0.957279		2.79236	0.96106
	608.19	0.957048		2.79386	0.961506
	608.54	0.956959		2.79537	0.961651
	608.89	0.956869		2.79688	0.962127
	609.25	0.956678		2.79838	0.963617
	609.6	0.956326		2.7999	0.965662
	609.95	0.956368		2.80141	0.967084
	610.3	0.956399		2.80292	0.967359
	610.65	0.956395		2.80444	0.967056
	611	0.956628		2.80596	0.966935
	611.35	0.957005		2.80748	0.967237
	611.7	0.957662		2.809	0.967588
	612.05	0.958377		2.81052	0.967612
	612.4	0.958757		2.81204	0.967728
	612.74	0.959153		2.81357	0.967994
	613.09	0.95973		2.8151	0.968036
	613.44	0.960197		2.81662	0.968006
	613.79	0.960631		2.81816	0.968162
	614.14	0.960877		2.81969	0.968476
	614.49	0.961105		2.82122	0.969001
	614.84	0.96138		2.82276	0.969638
	615.19	0.96147		2.8243	0.970076
	615.54	0.961356		2.82583	0.969954
	615.89	0.961144		2.82738	0.969345
	616.24	0.960997		2.82892	0.96893
	616.59	0.96097		2.83046	0.969046
	616.94	0.960859		2.83201	0.969534
	617.29	0.960755		2.83356	0.97029
	617.64	0.960789		2.8351	0.970956
	617.99	0.960604		2.83666	0.971071
	618.34	0.960322		2.83821	0.970977
	618.68	0.959789		2.83976	0.971346
	619.03	0.959232		2.84132	0.972207
	619.38	0.958934		2.84288	0.973059
	619.73	0.95856		2.84444	0.973552
	620.08	0.958148		2.846	0.973554
	620.43	0.957908		2.84756	0.972994
	620.78	0.957799		2.84912	0.971952
	621.13	0.957843		2.85069	0.970784
	621.48	0.958048		2.85226	0.970136
	621.82	0.958351		2.85383	0.9703
	622.17	0.958855		2.8554	0.970658
	622.52	0.959422		2.85697	0.970741
	622.87	0.960051		2.85855	0.970738
	623.22	0.960607		2.86012	0.970556
	623.57	0.961167		2.8617	0.969937
	623.91	0.961541		2.86328	0.969185
	624.26	0.961626		2.86487	0.968842
	624.61	0.961486		2.86645	0.968948
	624.96	0.961468		2.86803	0.969192
	625.31	0.96162		2.86962	0.969405
	625.66	0.961871		2.87121	0.969502
	626	0.962114		2.8728	0.969374
	626.35	0.962278		2.87439	0.969091
	626.7	0.96264		2.87599	0.968829
	627.05	0.963008		2.87758	0.96864
	627.4	0.963215		2.87918	0.968566
	627.74	0.963301		2.88078	0.968707
	628.09	0.963341		2.88238	0.96912
	628.44	0.963394		2.88399	0.969841
	628.79	0.963392		2.88559	0.970596
	629.14	0.963323		2.8872	0.971068
	629.48	0.963363		2.88881	0.971582
	629.83	0.963465		2.89042	0.972414
	630.18	0.963457		2.89203	0.973011
	630.53	0.963527		2.89364	0.972948
	630.87	0.963662		2.89526	0.972576
	631.22	0.963986		2.89688	0.972356
	631.57	0.964306		2.89849	0.972438
	631.92	0.96453		2.90012	0.972992
	632.26	0.964612		2.90174	0.974044
	632.61	0.964785		2.90336	0.975117
	632.96	0.965033		2.90499	0.975679
	633.3	0.965298		2.90662	0.975575
	633.65	0.965407		2.90825	0.974962
	634	0.965527		2.90988	0.974195
	634.35	0.965807		2.91151	0.973684
	634.69	0.96604		2.91315	0.973682
	635.04	0.966312		2.91479	0.974057
	635.39	0.966396		2.91643	0.974338
	635.73	0.966461		2.91807	0.974178
	636.08	0.966518		2.91971	0.973651
	636.43	0.966653		2.92136	0.973089
	636.77	0.96666		2.923	0.972621
	637.12	0.966906		2.92465	0.97205
	637.47	0.967081		2.9263	0.971494
	637.81	0.967171		2.92795	0.971241
	638.16	0.967127		2.92961	0.970851
	638.51	0.967236		2.93126	0.969922
	638.85	0.967278		2.93292	0.969009
	639.2	0.967352		2.93458	0.968724
	639.55	0.967305		2.93624	0.968878
	639.89	0.967124		2.93791	0.968896
	640.24	0.966876		2.93957	0.968472
	640.58	0.966662		2.94124	0.967735
	640.93	0.966526		2.94291	0.966969
	641.28	0.966291		2.94458	0.966386
	641.62	0.966151		2.94625	0.966082
	641.97	0.966022		2.94793	0.966048
	642.32	0.966041		2.94961	0.96614
	642.66	0.966109		2.95128	0.966122
	643.01	0.966264		2.95297	0.965764
	643.35	0.966151		2.95465	0.964963
	643.7	0.966206		2.95633	0.963981
	644.04	0.966191		2.95802	0.963176
	644.39	0.966276		2.95971	0.962557
	644.74	0.966291		2.9614	0.962055
	645.08	0.96661		2.96309	0.961856
	645.43	0.966936		2.96478	0.962098
	645.77	0.967382		2.96648	0.962637
	646.12	0.967683		2.96818	0.963209
	646.46	0.967893		2.96988	0.963666
	646.81	0.968115		2.97158	0.964086
	647.15	0.968502		2.97328	0.96445
	647.5	0.968629		2.97499	0.964566
	647.85	0.96853		2.9767	0.964325
	648.19	0.968484		2.97841	0.963912
	648.54	0.968457		2.98012	0.96363
	648.88	0.96853		2.98183	0.963563
	649.23	0.968401		2.98355	0.963596
	649.57	0.968319		2.98527	0.963664
	649.92	0.968396		2.98699	0.963662
	650.26	0.968696		2.98871	0.963501
	650.61	0.968816		2.99043	0.963271
	650.95	0.968996		2.99216	0.963186
	651.3	0.969144		2.99388	0.963354
	651.64	0.969478		2.99561	0.963759
	651.99	0.969511		2.99734	0.964357
	652.33	0.969414		2.99908	0.964874
	652.67	0.969276		3.00081	0.965069
	653.02	0.96929		3.00255	0.96516
	653.36	0.969433		3.00429	0.965568
	653.71	0.969543		3.00603	0.966202
	654.05	0.96963		3.00778	0.966337
	654.4	0.969956		3.00952	0.965666
	654.74	0.970362		3.01127	0.964769
	655.09	0.970822		3.01302	0.964218
	655.43	0.971323		3.01477	0.964223
	655.77	0.971748		3.01653	0.964834
	656.12	0.972418		3.01828	0.965716
	656.46	0.972912		3.02004	0.966493
	656.81	0.973433		3.0218	0.967159
	657.15	0.973906		3.02356	0.967632
	657.5	0.974345		3.02532	0.967769
	657.84	0.974742		3.02709	0.967734
	658.18	0.974963		3.02886	0.967671
	658.53	0.974938		3.03063	0.967527
	658.87	0.975059		3.0324	0.967374
	659.22	0.975198		3.03418	0.96736
	659.56	0.975449		3.03595	0.967348
	659.9	0.975665		3.03773	0.967302
	660.25	0.975754		3.03951	0.967454
	660.59	0.975863		3.04129	0.967788
	660.93	0.976097		3.04308	0.968184
	661.28	0.976358		3.04487	0.968494
	661.62	0.976588		3.04665	0.968482
	661.96	0.976584		3.04845	0.96807
	662.31	0.976525		3.05024	0.967355
	662.65	0.976591		3.05203	0.966758
	662.99	0.97663		3.05383	0.966771
	663.34	0.976681		3.05563	0.967252
	663.68	0.976539		3.05743	0.967672
	664.02	0.976247		3.05924	0.967661
	664.37	0.976119		3.06104	0.967137
	664.71	0.975808		3.06285	0.966346
	665.05	0.975414		3.06466	0.96553
	665.4	0.975086		3.06647	0.964732
	665.74	0.974699		3.06829	0.964257
	666.08	0.974332		3.0701	0.964431
	666.42	0.97387		3.07192	0.964913
	666.77	0.973461		3.07374	0.965326
	667.11	0.973214		3.07557	0.965746
	667.45	0.973146		3.07739	0.966098
	667.8	0.972863		3.07922	0.966263
	668.14	0.972455		3.08105	0.966472
	668.48	0.972174		3.08288	0.966699
	668.82	0.971986		3.08472	0.966633
	669.17	0.971678		3.08655	0.96641
	669.51	0.971256		3.08839	0.966417
	669.85	0.970723		3.09023	0.966783
	670.19	0.970142		3.09207	0.967336
	670.53	0.969719		3.09392	0.967712
	670.88	0.969235		3.09577	0.967701
	671.22	0.968607		3.09761	0.967438
	671.56	0.968191		3.09947	0.96712
	671.9	0.967842		3.10132	0.966801
	672.25	0.967423		3.10318	0.966545
	672.59	0.967224		3.10503	0.966473
	672.93	0.967024		3.10689	0.966605
	673.27	0.966849		3.10876	0.966861
	673.61	0.966818		3.11062	0.967242
	673.96	0.966751		3.11249	0.967749
	674.3	0.966751		3.11436	0.968035
	674.64	0.967015		3.11623	0.967756
	674.98	0.967382		3.1181	0.96718
	675.32	0.967714		3.11998	0.966728
	675.66	0.968218		3.12186	0.96646
	676.01	0.968746		3.12374	0.966409
	676.35	0.969159		3.12562	0.96655
	676.69	0.969554		3.12751	0.966592
	677.03	0.969795		3.12939	0.966471
	677.37	0.969916		3.13128	0.966378
	677.71	0.970224		3.13318	0.966258
	678.05	0.970676		3.13507	0.965937
	678.4	0.971057		3.13697	0.965432
	678.74	0.97168		3.13887	0.9649
	679.08	0.972376		3.14077	0.964526
	679.42	0.973132		3.14267	0.964332
	679.76	0.973788		3.14458	0.964183
	680.1	0.974286		3.14648	0.964021
	680.44	0.974534		3.14839	0.963883
	680.78	0.974855		3.15031	0.963658
	681.12	0.974882		3.15222	0.963089
	681.46	0.974858		3.15414	0.962295
	681.81	0.974741		3.15606	0.961762
	682.15	0.974651		3.15798	0.961636
	682.49	0.974449		3.15991	0.961704
	682.83	0.974345		3.16183	0.961818
	683.17	0.974332		3.16376	0.961889
	683.51	0.974275		3.16569	0.96173
	683.85	0.974307		3.16763	0.96128
	684.19	0.974455		3.16956	0.960773
	684.53	0.974679		3.1715	0.96041
	684.87	0.974844		3.17344	0.960202
	685.21	0.975		3.17539	0.960106
	685.55	0.97487		3.17733	0.960064
	685.89	0.974871		3.17928	0.960082
	686.23	0.974659		3.18123	0.960115
	686.57	0.974375		3.18318	0.960093
	686.91	0.974135		3.18514	0.960111
	687.25	0.97404		3.1871	0.960244
	687.59	0.9738		3.18906	0.96046
	687.93	0.973849		3.19102	0.96081
	688.27	0.9738		3.19298	0.961268
	688.61	0.973899		3.19495	0.9616
	688.95	0.973783		3.19692	0.961757
	689.29	0.973522		3.19889	0.962076
	689.63	0.973274		3.20087	0.96277
	689.97	0.972867		3.20285	0.963463
	690.31	0.97232		3.20482	0.963672
	690.65	0.972039		3.20681	0.963382
	690.99	0.971595		3.20879	0.962828
	691.33	0.97131		3.21078	0.962284
	691.67	0.971247		3.21277	0.962062
	692.01	0.971051		3.21476	0.962318
	692.35	0.971131		3.21675	0.962822
	692.69	0.97129		3.21875	0.963188
	693.02	0.971173		3.22075	0.963421
	693.36	0.971171		3.22275	0.96381
	693.7	0.971261		3.22476	0.964433
	694.04	0.971105		3.22676	0.96507
	694.38	0.970951		3.22877	0.96547
	694.72	0.97074		3.23078	0.965626
	695.06	0.970328		3.2328	0.965663
	695.4	0.969929		3.23481	0.965715
	695.74	0.969676		3.23683	0.965739
	696.08	0.969499		3.23885	0.965554
	696.41	0.969501		3.24088	0.965304
	696.75	0.969666		3.24291	0.965304
	697.09	0.969814		3.24494	0.965572
	697.43	0.969904		3.24697	0.965934
	697.77	0.969931		3.249	0.966232
	698.11	0.969735		3.25104	0.966359
	698.45	0.969293		3.25308	0.966478
	698.79	0.968778		3.25512	0.966945
	699.12	0.968291		3.25716	0.967674
	699.46	0.967717		3.25921	0.968228
	699.8	0.967538		3.26126	0.968567
	700.14	0.967481		3.26331	0.96887
	700.48	0.967379		3.26537	0.969025
	700.81	0.96738		3.26743	0.968987
	701.15	0.967493		3.26949	0.969025
	701.49	0.967461		3.27155	0.969097
	701.83	0.967711		3.27362	0.96883
	702.17	0.96792		3.27568	0.968253
	702.51	0.968061		3.27775	0.967764
	702.84	0.968367		3.27983	0.967527
	703.18	0.968486		3.2819	0.967397
	703.52	0.968546		3.28398	0.96721
	703.86	0.968692		3.28606	0.966957
	704.19	0.968833		3.28815	0.966918
	704.53	0.969032		3.29023	0.96723
	704.87	0.96919		3.29232	0.96755
	705.21	0.969386		3.29441	0.967663
	705.54	0.969692		3.29651	0.96775
	705.88	0.969862		3.2986	0.967917
	706.22	0.970044		3.3007	0.96795
	706.56	0.970137		3.30281	0.967796
	706.89	0.970102		3.30491	0.967774
	707.23	0.970343		3.30702	0.968033
	707.57	0.970656		3.30913	0.968462
	707.91	0.970947		3.31124	0.968887
	708.24	0.971206		3.31336	0.969055
	708.58	0.971326		3.31548	0.969004
	708.92	0.971168		3.3176	0.969094
	709.25	0.971158		3.31972	0.969479
	709.59	0.970914		3.32185	0.970033
	709.93	0.970539		3.32398	0.970592
	710.26	0.970156		3.32611	0.970926
	710.6	0.970136		3.32825	0.970928
	710.94	0.970043		3.33038	0.970864
	711.28	0.970078		3.33252	0.971018
	711.61	0.970009		3.33467	0.971445
	711.95	0.969939		3.33681	0.972158
	712.29	0.96995		3.33896	0.973092
	712.62	0.970175		3.34111	0.973942
	712.96	0.970337		3.34327	0.974527
	713.29	0.970512		3.34542	0.975015
	713.63	0.970688		3.34758	0.975546
	713.97	0.970745		3.34975	0.975993
	714.3	0.970828		3.35191	0.976169
	714.64	0.970882		3.35408	0.976282
	714.98	0.970986		3.35625	0.976712
	715.31	0.970912		3.35842	0.977224
	715.65	0.971078		3.3606	0.97736
	715.98	0.97119		3.36278	0.977294
	716.32	0.971434		3.36496	0.977458
	716.66	0.971788		3.36715	0.977833
	716.99	0.972073		3.36933	0.978091
	717.33	0.972096		3.37153	0.978156
	717.66	0.972337		3.37372	0.978209
	718	0.9723		3.37592	0.978351
	718.34	0.972515		3.37812	0.978506
	718.67	0.972723		3.38032	0.978667
	719.01	0.972902		3.38252	0.978733
	719.34	0.972998		3.38473	0.9786
	719.68	0.972998		3.38694	0.978244
	720.01	0.972801		3.38915	0.977666
	720.35	0.97278		3.39137	0.976888
	720.68	0.972379		3.39359	0.976014
	721.02	0.972004		3.39581	0.975193
	721.36	0.971619		3.39804	0.974558
	721.69	0.971163		3.40027	0.974156
	722.03	0.971001		3.4025	0.9739
	722.36	0.971028		3.40473	0.973744
	722.7	0.970936		3.40697	0.973804
	723.03	0.971059		3.40921	0.974035
	723.37	0.971059		3.41145	0.974083
	723.7	0.971171		3.4137	0.973718
	724.04	0.971589		3.41595	0.972995
	724.37	0.971785		3.4182	0.97208
	724.71	0.971924		3.42045	0.971295
	725.04	0.972024		3.42271	0.970952
	725.37	0.972057		3.42497	0.970999
	725.71	0.9721		3.42724	0.971096
	726.04	0.972055		3.4295	0.97099
	726.38	0.972048		3.43177	0.970664
	726.71	0.972008		3.43404	0.970376
	727.05	0.971936		3.43632	0.970404
	727.38	0.972156		3.4386	0.970789
	727.72	0.972477		3.44088	0.971224
	728.05	0.97275		3.44317	0.971586
	728.39	0.973116		3.44545	0.972036
	728.72	0.97323		3.44774	0.972553
	729.05	0.973131		3.45004	0.972877
	729.39	0.973134		3.45233	0.973012
	729.72	0.972865		3.45463	0.973242
	730.06	0.972611		3.45694	0.973505
	730.39	0.972423		3.45924	0.973576
	730.72	0.972027		3.46155	0.973433
	731.06	0.971556		3.46387	0.97308
	731.39	0.971491		3.46618	0.972637
	731.73	0.971295		3.4685	0.972286
	732.06	0.971067		3.47082	0.972038
	732.39	0.970848		3.47315	0.971852
	732.73	0.970835		3.47547	0.971695
	733.06	0.970789		3.4778	0.971549
	733.39	0.970978		3.48014	0.97154
	733.73	0.971049		3.48248	0.971738
	734.06	0.971116		3.48482	0.97195
	734.39	0.971322		3.48716	0.971958
	734.73	0.97156		3.48951	0.97179
	735.06	0.97137		3.49186	0.971594
	735.39	0.971283		3.49421	0.971422
	735.73	0.971206		3.49657	0.971261
	736.06	0.97129		3.49892	0.971125
	736.39	0.971453		3.50129	0.971029
	736.73	0.971484		3.50365	0.970959
	737.06	0.971398		3.50602	0.970888
	737.39	0.971425		3.50839	0.970945
	737.73	0.971595		3.51077	0.971149
	738.06	0.971687		3.51315	0.971154
	738.39	0.971619		3.51553	0.970871
	738.73	0.971616		3.51791	0.970544
	739.06	0.971802		3.5203	0.97025
	739.39	0.971901		3.52269	0.969925
	739.72	0.972118		3.52509	0.969457
	740.06	0.972434		3.52749	0.968891
	740.39	0.972803		3.52989	0.968584
	740.72	0.973199		3.53229	0.968781
	741.05	0.97339		3.5347	0.969254
	741.39	0.973361		3.53711	0.969482
	741.72	0.973549		3.53953	0.969135
	742.05	0.973638		3.54194	0.968395
	742.38	0.973473		3.54437	0.967733
	742.72	0.97306		3.54679	0.96742
	743.05	0.972638		3.54922	0.967317
	743.38	0.972322		3.55165	0.967115
	743.71	0.972249		3.55408	0.966692
	744.04	0.972025		3.55652	0.966228
	744.38	0.97188		3.55896	0.965928
	744.71	0.971644		3.56141	0.96573
	745.04	0.971558		3.56385	0.965477
	745.37	0.971482		3.5663	0.965184
	745.7	0.971205		3.56876	0.964855
	746.04	0.97058		3.57122	0.96449
	746.37	0.969928		3.57368	0.964286
	746.7	0.969041		3.57614	0.964267
	747.03	0.968068		3.57861	0.964212
	747.36	0.967137		3.58108	0.964149
	747.69	0.966026		3.58356	0.964278
	748.02	0.965248		3.58603	0.964572
	748.36	0.964687		3.58852	0.964875
	748.69	0.964112		3.591	0.965059
	749.02	0.96378		3.59349	0.964994
	749.35	0.963664		3.59598	0.964718
	749.68	0.963551		3.59848	0.96452
	750.01	0.963608		3.60098	0.964553
	750.34	0.96362		3.60348	0.964702
	750.67	0.963744		3.60599	0.964877
	751.01	0.963896		3.60849	0.965002
	751.34	0.96413		3.61101	0.964965
	751.67	0.964377		3.61352	0.964826
	752	0.964503		3.61604	0.964724
	752.33	0.964817		3.61857	0.964626
	752.66	0.965079		3.62109	0.964565
	752.99	0.965179		3.62362	0.964711
	753.32	0.965283		3.62616	0.964998
	753.65	0.965401		3.6287	0.96515
	753.98	0.965419		3.63124	0.965042
	754.31	0.965699		3.63378	0.964687
	754.64	0.965866		3.63633	0.964162
	754.97	0.965902		3.63888	0.963697
	755.3	0.966117		3.64144	0.963481
	755.64	0.966471		3.644	0.963454
	755.97	0.966708		3.64656	0.96337
	756.3	0.966846		3.64912	0.963022
	756.63	0.966917		3.65169	0.962454
	756.96	0.966675		3.65427	0.961884
	757.29	0.966484		3.65685	0.961439
	757.62	0.966178		3.65943	0.961125
	757.95	0.965606		3.66201	0.96093
	758.28	0.965133		3.6646	0.960788
	758.61	0.964909		3.66719	0.960543
	758.94	0.964487		3.66979	0.960146
	759.27	0.964426		3.67238	0.959738
	759.6	0.96451		3.67499	0.959406
	759.93	0.964739		3.67759	0.95908
	760.26	0.965074		3.6802	0.958785
	760.58	0.965392		3.68282	0.958694
	760.91	0.965475		3.68543	0.95871
	761.24	0.965561		3.68806	0.958575
	761.57	0.965621		3.69068	0.958385
	761.9	0.965769		3.69331	0.958365
	762.23	0.965751		3.69594	0.958537
	762.56	0.965816		3.69858	0.958796
	762.89	0.965802		3.70122	0.958897
	763.22	0.965793		3.70386	0.958702
	763.55	0.965897		3.70651	0.958414
	763.88	0.96582		3.70916	0.95821
	764.21	0.965471		3.71182	0.958165
	764.54	0.965289		3.71447	0.958456
	764.87	0.964996		3.71714	0.959018
	765.19	0.964718		3.7198	0.959495
	765.52	0.964453		3.72247	0.959766
	765.85	0.964287		3.72515	0.959924
	766.18	0.964191		3.72783	0.960011
	766.51	0.964066		3.73051	0.960139
	766.84	0.963762		3.73319	0.960434
	767.17	0.963433		3.73588	0.960794
	767.5	0.963225		3.73858	0.961067
	767.82	0.96302		3.74127	0.961318
	768.15	0.962777		3.74398	0.961641
	768.48	0.962374		3.74668	0.961924
	768.81	0.961968		3.74939	0.961988
	769.14	0.961519		3.7521	0.961803
	769.47	0.961484		3.75482	0.961445
	769.79	0.96138		3.75754	0.961014
	770.12	0.96142		3.76027	0.960643
	770.45	0.961309		3.76299	0.960464
	770.78	0.961397		3.76573	0.960615
	771.11	0.961367		3.76846	0.961074
	771.44	0.961283		3.7712	0.961481
	771.76	0.96083		3.77395	0.961513
	772.09	0.960267		3.7767	0.961273
	772.42	0.959337		3.77945	0.961014
	772.75	0.958313		3.78221	0.960786
	773.07	0.957286		3.78497	0.960573
	773.4	0.95652		3.78773	0.960441
	773.73	0.955993		3.7905	0.960478
	774.06	0.955381		3.79327	0.960663
	774.38	0.954793		3.79605	0.960848
	774.71	0.954343		3.79883	0.960925
	775.04	0.954006		3.80162	0.960886
	775.37	0.953711		3.80441	0.960771
	775.69	0.953425		3.8072	0.960658
	776.02	0.953001		3.81	0.960592
	776.35	0.952473		3.8128	0.960556
	776.68	0.951955		3.8156	0.960515
	777	0.951844		3.81841	0.960382
	777.33	0.951832		3.82123	0.960074
	777.66	0.9519		3.82405	0.959689
	777.98	0.951918		3.82687	0.959395
	778.31	0.952111		3.82969	0.95924
	778.64	0.952704		3.83253	0.95912
	778.97	0.95345		3.83536	0.958877
	779.29	0.954225		3.8382	0.958568
	779.62	0.954946		3.84104	0.958424
	779.95	0.955502		3.84389	0.958515
	780.27	0.956021		3.84674	0.958761
	780.6	0.956552		3.8496	0.959075
	780.93	0.957192		3.85246	0.959346
	781.25	0.957856		3.85532	0.959543
	781.58	0.958469		3.85819	0.959694
	781.91	0.959148		3.86106	0.959712
	782.23	0.960075		3.86394	0.959594
	782.56	0.960788		3.86682	0.959426
	782.88	0.961561		3.86971	0.959157
	783.21	0.962131		3.8726	0.958738
	783.54	0.962424		3.87549	0.958274
	783.86	0.962541		3.87839	0.95793
	784.19	0.962711		3.88129	0.957792
	784.52	0.962801		3.8842	0.957801
	784.84	0.963082		3.88711	0.957896
	785.17	0.963086		3.89003	0.9581
	785.49	0.963102		3.89295	0.958436
	785.82	0.963191		3.89587	0.958822
	786.14	0.963221		3.8988	0.95907
	786.47	0.963326		3.90174	0.959078
	786.8	0.963244		3.90467	0.959001
	787.12	0.963217		3.90762	0.958986
	787.45	0.963086		3.91056	0.958982
	787.77	0.962875		3.91351	0.958961
	788.1	0.962551		3.91647	0.958893
	788.42	0.962329		3.91943	0.958627
	788.75	0.961608		3.9224	0.958163
	789.07	0.960917		3.92536	0.957693
	789.4	0.960174		3.92834	0.957257
	789.72	0.959505		3.93132	0.956848
	790.05	0.959054		3.9343	0.956602
	790.38	0.958727		3.93729	0.956519
	790.7	0.958261		3.94028	0.956512
	791.03	0.958075		3.94327	0.956626
	791.35	0.957959		3.94628	0.956872
	791.68	0.958053		3.94928	0.95713
	792	0.958161		3.95229	0.957266
	792.33	0.958173		3.95531	0.957226
	792.65	0.958303		3.95833	0.957053
	792.97	0.95851		3.96135	0.956889
	793.3	0.95872		3.96438	0.956886
	793.62	0.958785		3.96741	0.957044
	793.95	0.958716		3.97045	0.957216
	794.27	0.958716		3.97349	0.957332
	794.6	0.958685		3.97654	0.957524
	794.92	0.958442		3.97959	0.957893
	795.25	0.958267		3.98265	0.95837
	795.57	0.958443		3.98571	0.95882
	795.9	0.958955		3.98877	0.959155
	796.22	0.959458		3.99184	0.959386
	796.54	0.959738		3.99492	0.959634
	796.87	0.95987		3.998	0.959859
	797.19	0.960141		4.00109	0.959954
	797.52	0.960492		4.00417	0.959984
	797.84	0.960532		4.00727	0.959988
	798.16	0.96041		4.01037	0.959886
	798.49	0.960309		4.01347	0.959693
	798.81	0.960407		4.01658	0.959463
	799.14	0.960634		4.0197	0.959195
	799.46	0.960627		4.02281	0.958995
	799.78	0.960569		4.02594	0.959023
	800.11	0.960587		4.02906	0.959212
	800.43	0.960516		4.0322	0.959388
	800.75	0.960438		4.03534	0.959507
	801.08	0.960444		4.03848	0.95954
	801.4	0.960372		4.04163	0.959427
	801.72	0.960458		4.04478	0.959162
	802.05	0.960385		4.04794	0.958812
	802.37	0.960242		4.0511	0.958508
	802.69	0.960111		4.05427	0.958238
	803.02	0.959893		4.05744	0.957871
	803.34	0.959746		4.06062	0.957433
	803.66	0.959718		4.0638	0.957054
	803.99	0.959797		4.06699	0.956761
	804.31	0.959796		4.07018	0.956581
	804.63	0.959624		4.07338	0.956528
	804.95	0.959523		4.07658	0.956544
	805.28	0.959285		4.07978	0.956524
	805.6	0.959025		4.083	0.956519
	805.92	0.958991		4.08621	0.956675
	806.25	0.958983		4.08944	0.956905
	806.57	0.959031		4.09267	0.957003
	806.89	0.959256		4.0959	0.957002
	807.21	0.959473		4.09914	0.956967
	807.54	0.960005		4.10238	0.956814
	807.86	0.960521		4.10563	0.956579
	808.18	0.960847		4.10888	0.95635
	808.5	0.960966		4.11214	0.956013
	808.83	0.961176		4.1154	0.955471
	809.15	0.961462		4.11867	0.954882
	809.47	0.961746		4.12194	0.95446
	809.79	0.961862		4.12522	0.954286
	810.11	0.961904		4.12851	0.954308
	810.44	0.961762		4.1318	0.95435
	810.76	0.961847		4.13509	0.954284
	811.08	0.961923		4.13839	0.954016
	811.4	0.961885		4.1417	0.95344
	811.72	0.961988		4.14501	0.952712
	812.05	0.961958		4.14833	0.952074
	812.37	0.961789		4.15165	0.951536
	812.69	0.961791		4.15497	0.951104
	813.01	0.961835		4.15831	0.950866
	813.33	0.962014		4.16164	0.950599
	813.65	0.962113		4.16499	0.949908
	813.98	0.962124		4.16833	0.949085
	814.3	0.962346		4.17169	0.948889
	814.62	0.962774		4.17505	0.949668
	814.94	0.963055		4.17841	0.950831
	815.26	0.963158		4.18178	0.951616
	815.58	0.963107		4.18515	0.952333
	815.9	0.963166		4.18854	0.953069
	816.22	0.963364		4.19192	0.953239
	816.55	0.963526		4.19531	0.952845
	816.87	0.96363		4.19871	0.952254
	817.19	0.963852		4.20211	0.951579
	817.51	0.964298		4.20552	0.950758
	817.83	0.964963		4.20893	0.949932
	818.15	0.965696		4.21235	0.949443
	818.47	0.96626		4.21578	0.949432
	818.79	0.96707		4.21921	0.949674
	819.11	0.96783		4.22264	0.949834
	819.43	0.968673		4.22609	0.950016
	819.75	0.969302		4.22953	0.950536
	820.07	0.969691		4.23298	0.951268
	820.39	0.969885		4.23644	0.95198
	820.71	0.970085		4.23991	0.952564
	821.03	0.970252		4.24338	0.952776
	821.36	0.970738		4.24685	0.952877
	821.68	0.971085		4.25033	0.953496
	822	0.971568		4.25382	0.954234
	822.32	0.97241		4.25731	0.9542
	822.64	0.9733		4.26081	0.953065
	822.96	0.974157		4.26431	0.951308
	823.28	0.974889		4.26782	0.949774
	823.6	0.975344		4.27134	0.948406
	823.92	0.9757		4.27486	0.947078
	824.24	0.975816		4.27839	0.946214
	824.56	0.975584		4.28192	0.945915
	824.88	0.975348		4.28546	0.946058
	825.2	0.975011		4.289	0.946541
	825.51	0.974682		4.29256	0.947274
	825.83	0.974324		4.29611	0.94805
	826.15	0.974118		4.29967	0.948434
	826.47	0.974333		4.30324	0.948253
	826.79	0.974612		4.30682	0.947896
	827.11	0.975082		4.3104	0.947859
	827.43	0.975286		4.31398	0.948014
	827.75	0.975304		4.31757	0.947821
	828.07	0.975398		4.32117	0.94732
	828.39	0.97563		4.32478	0.946855
	828.71	0.975409		4.32839	0.946418
	829.03	0.974975		4.332	0.946107
	829.35	0.974452		4.33562	0.946081
	829.67	0.974396		4.33925	0.946144
	829.98	0.974259		4.34289	0.946168
	830.3	0.974065		4.34653	0.946178
	830.62	0.973777		4.35017	0.94619
	830.94	0.973483		4.35383	0.946308
	831.26	0.973528		4.35748	0.946581
	831.58	0.973313		4.36115	0.946886
	831.9	0.972704		4.36482	0.9471
	832.22	0.971934		4.3685	0.947349
	832.53	0.971296		4.37218	0.947854
	832.85	0.970517		4.37587	0.94847
	833.17	0.969792		4.37957	0.948919
	833.49	0.968781		4.38327	0.949177
	833.81	0.96816		4.38698	0.949296
	834.13	0.967721		4.39069	0.949377
	834.44	0.96765		4.39441	0.94953
	834.76	0.967206		4.39814	0.9497
	835.08	0.966837		4.40187	0.949827
	835.4	0.966659		4.40561	0.949964
	835.72	0.96657		4.40936	0.950117
	836.03	0.966148		4.41311	0.950234
	836.35	0.966149		4.41687	0.950264
	836.67	0.966145		4.42064	0.950184
	836.99	0.966183		4.42441	0.949993
	837.31	0.966394		4.42819	0.949676
	837.62	0.966615		4.43197	0.94922
	837.94	0.967071		4.43576	0.948728
	838.26	0.967802		4.43956	0.948477
	838.58	0.968368		4.44336	0.948632
	838.89	0.96863		4.44718	0.94894
	839.21	0.968957		4.45099	0.949088
	839.53	0.969156		4.45482	0.949117
	839.85	0.969234		4.45865	0.949207
	840.16	0.969187		4.46248	0.949385
	840.48	0.969036		4.46633	0.949529
	840.8	0.968535		4.47018	0.94957
	841.11	0.968396		4.47403	0.949535
	841.43	0.968256		4.4779	0.94941
	841.75	0.968013		4.48177	0.949212
	842.07	0.967755		4.48565	0.949012
	842.38	0.967359		4.48953	0.948808
	842.7	0.966685		4.49342	0.948593
	843.02	0.966086		4.49732	0.948351
	843.33	0.965394		4.50122	0.948065
	843.65	0.964792		4.50513	0.947895
	843.97	0.964123		4.50905	0.94798
	844.28	0.963219		4.51297	0.948206
	844.6	0.962361		4.5169	0.948467
	844.92	0.961805		4.52084	0.948835
	845.23	0.961368		4.52479	0.949322
	845.55	0.961084		4.52874	0.949817
	845.87	0.960834		4.5327	0.950195
	846.18	0.960712		4.53666	0.950377
	846.5	0.960731		4.54064	0.950419
	846.81	0.960888		4.54462	0.950488
	847.13	0.961168		4.5486	0.950648
	847.45	0.961312		4.5526	0.950811
	847.76	0.961306		4.5566	0.950946
	848.08	0.961283		4.5606	0.951084
	848.39	0.961263		4.56462	0.951218
	848.71	0.961278		4.56864	0.951364
	849.03	0.961175		4.57267	0.951528
	849.34	0.960969		4.5767	0.951697
	849.66	0.960803		4.58075	0.95192
	849.97	0.960655		4.5848	0.952249
	850.29	0.960475		4.58886	0.952634
	850.6	0.960318		4.59292	0.95296
	850.92	0.960229		4.59699	0.95326
	851.24	0.960005		4.60107	0.953634
	851.55	0.9598		4.60516	0.953984
	851.87	0.959483		4.60925	0.954221
	852.18	0.959009		4.61335	0.95444
	852.5	0.958588		4.61746	0.95466
	852.81	0.958256		4.62157	0.954822
	853.13	0.957883		4.6257	0.954982
	853.44	0.957584		4.62983	0.955202
	853.76	0.957185		4.63396	0.955502
	854.07	0.956947		4.63811	0.955878
	854.39	0.956769		4.64226	0.956261
	854.7	0.95654		4.64642	0.956664
	855.02	0.956169		4.65059	0.957195
	855.33	0.956004		4.65476	0.957836
	855.65	0.955834		4.65895	0.958425
	855.96	0.955708		4.66314	0.958819
	856.28	0.955585		4.66733	0.959024
	856.59	0.955505		4.67154	0.959184
	856.91	0.955411		4.67575	0.95943
	857.22	0.955478		4.67997	0.959748
	857.53	0.955465		4.6842	0.960028
	857.85	0.955435		4.68843	0.960228
	858.16	0.955517		4.69268	0.960409
	858.48	0.955577		4.69693	0.96057
	858.79	0.955423		4.70118	0.960645
	859.11	0.954972		4.70545	0.960628
	859.42	0.954235		4.70972	0.960534
	859.73	0.953333		4.71401	0.960376
	860.05	0.95257		4.7183	0.960256
	860.36	0.951829		4.72259	0.960276
	860.68	0.951446		4.7269	0.96037
	860.99	0.951425		4.73121	0.960434
	861.3	0.951716		4.73553	0.960473
	861.62	0.952329		4.73986	0.960443
	861.93	0.952806		4.7442	0.960248
	862.24	0.953443		4.74854	0.959918
	862.56	0.954044		4.75289	0.959538
	862.87	0.954338		4.75725	0.959074
	863.19	0.954793		4.76162	0.958542
	863.5	0.954852		4.766	0.958106
	863.81	0.95462		4.77038	0.957837
	864.13	0.954704		4.77478	0.95771
	864.44	0.954485		4.77918	0.957673
	864.75	0.954448		4.78359	0.957619
	865.07	0.954541		4.788	0.9575
	865.38	0.954543		4.79243	0.957364
	865.69	0.954947		4.79686	0.957243
	866	0.955504		4.8013	0.957125
	866.32	0.956115		4.80575	0.957027
	866.63	0.956922		4.81021	0.956993
	866.94	0.957206		4.81468	0.957009
	867.26	0.957295		4.81915	0.957024
	867.57	0.957458		4.82363	0.957
	867.88	0.957286		4.82813	0.956929
	868.19	0.957426		4.83262	0.956871
	868.51	0.957369		4.83713	0.956875
	868.82	0.956968		4.84165	0.956824
	869.13	0.956844		4.84617	0.9566
	869.44	0.95658		4.85071	0.95632
	869.76	0.956635		4.85525	0.956138
	870.07	0.957385		4.8598	0.956091
	870.38	0.957659		4.86436	0.956154
	870.69	0.957882		4.86893	0.956306
	871.01	0.958255		4.8735	0.956477
	871.32	0.95889		4.87809	0.956649
	871.63	0.959824		4.88268	0.956825
	871.94	0.960435		4.88728	0.956925
	872.25	0.960534		4.89189	0.956952
	872.57	0.960558		4.89651	0.957017
	872.88	0.960583		4.90114	0.957084
	873.19	0.960905		4.90578	0.957086
	873.5	0.960978		4.91042	0.957085
	873.81	0.960853		4.91508	0.957137
	874.12	0.960617		4.91974	0.95721
	874.44	0.960507		4.92441	0.95724
	874.75	0.960685		4.92909	0.95726
	875.06	0.961098		4.93378	0.957477
	875.37	0.961117		4.93848	0.957995
	875.68	0.961134		4.94319	0.95856
	875.99	0.960882		4.94791	0.958913
	876.3	0.960395		4.95263	0.959087
	876.62	0.960033		4.95737	0.959233
	876.93	0.95992		4.96211	0.959452
	877.24	0.959808		4.96686	0.959774
	877.55	0.959748		4.97163	0.960201
	877.86	0.959736		4.9764	0.960679
	878.17	0.960003		4.98118	0.961129
	878.48	0.960685		4.98597	0.961538
	878.79	0.961389		4.99077	0.961915
	879.1	0.961862		4.99557	0.962152
	879.41	0.962301		5.00039	0.96226
	879.73	0.962729		5.00522	0.962436
	880.04	0.96312		5.01005	0.962601
	880.35	0.96368		5.0149	0.962547
	880.66	0.963928		5.01975	0.962423
	880.97	0.963889		5.02462	0.962403
	881.28	0.963785		5.02949	0.962424
	881.59	0.963789		5.03438	0.962499
	881.9	0.963973		5.03927	0.962705
	882.21	0.964328		5.04417	0.963026
	882.52	0.964599		5.04908	0.963385
	882.83	0.964864		5.054	0.963652
	883.14	0.965231		5.05893	0.963725
	883.45	0.965357		5.06387	0.963692
	883.76	0.96521		5.06882	0.963669
	884.07	0.964943		5.07378	0.963664
	884.38	0.964453		5.07875	0.963741
	884.69	0.963943		5.08373	0.96398
	885	0.96341		5.08872	0.964342
	885.31	0.962933		5.09372	0.964667
	885.62	0.962396		5.09873	0.964773
	885.93	0.961993		5.10375	0.964628
	886.24	0.961583		5.10877	0.964361
	886.55	0.961248		5.11381	0.964148
	886.86	0.96093		5.11886	0.964107
	887.17	0.960658		5.12392	0.964216
	887.48	0.960237		5.12899	0.964366
	887.79	0.960096		5.13407	0.964523
	888.09	0.960125		5.13915	0.964747
	888.4	0.960244		5.14425	0.965064
	888.71	0.960127		5.14936	0.965424
	889.02	0.959788		5.15448	0.965686
	889.33	0.959337		5.15961	0.965706
	889.64	0.959048		5.16475	0.965563
	889.95	0.958587		5.1699	0.965437
	890.26	0.957756		5.17506	0.965353
	890.57	0.957075		5.18023	0.965251
	890.88	0.956487		5.18541	0.96516
	891.18	0.955997		5.1906	0.965164
	891.49	0.955605		5.1958	0.965307
	891.8	0.955161		5.20101	0.965559
	892.11	0.954847		5.20623	0.965862
	892.42	0.954875		5.21146	0.96609
	892.73	0.9546		5.21671	0.96606
	893.04	0.954392		5.22196	0.965785
	893.34	0.954357		5.22722	0.965552
	893.65	0.954532		5.2325	0.965616
	893.96	0.954737		5.23778	0.965958
	894.27	0.954666		5.24308	0.96634
	894.58	0.95419		5.24839	0.96653
	894.88	0.954009		5.2537	0.966442
	895.19	0.95412		5.25903	0.966151
	895.5	0.954229		5.26437	0.965942
	895.81	0.954317		5.26972	0.965875
	896.12	0.954638		5.27508	0.965697
	896.42	0.955402		5.28045	0.965364
	896.73	0.956273		5.28584	0.965135
	897.04	0.956901		5.29123	0.965182
	897.35	0.957376		5.29664	0.965495
	897.66	0.95777		5.30205	0.96591
	897.96	0.958432		5.30748	0.966212
	898.27	0.958951		5.31292	0.966311
	898.58	0.959019		5.31837	0.966218
	898.89	0.95921		5.32383	0.966021
	899.19	0.959464		5.3293	0.965941
	899.5	0.959442		5.33478	0.96601
	899.81	0.959247		5.34027	0.965988
	900.11	0.958739		5.34578	0.965888
	900.42	0.958213		5.3513	0.965995
	900.73	0.958106		5.35682	0.966433
	901.04	0.958024		5.36236	0.966988
	901.34	0.95796		5.36792	0.967362
	901.65	0.958061		5.37348	0.967552
	901.96	0.958206		5.37905	0.96776
	902.26	0.958253		5.38464	0.968134
	902.57	0.958116		5.39024	0.968737
	902.88	0.957812		5.39584	0.969445
	903.18	0.957461		5.40147	0.969984
	903.49	0.957035		5.4071	0.970379
	903.8	0.956743		5.41274	0.970873
	904.1	0.956349		5.4184	0.971486
	904.41	0.955927		5.42407	0.972178
	904.72	0.955851		5.42975	0.972952
	905.02	0.955888		5.43544	0.973571
	905.33	0.956068		5.44114	0.973872
	905.63	0.956527		5.44686	0.974071
	905.94	0.95668		5.45258	0.974422
	906.25	0.956883		5.45832	0.974954
	906.55	0.957235		5.46407	0.975598
	906.86	0.957427		5.46984	0.976207
	907.16	0.957281		5.47561	0.976674
	907.47	0.957136		5.4814	0.977024
	907.78	0.956764		5.4872	0.97732
	908.08	0.956511		5.49302	0.977575
	908.39	0.956348		5.49884	0.977752
	908.69	0.956321		5.50468	0.977933
	909	0.956526		5.51053	0.978295
	909.31	0.957202		5.51639	0.97886
	909.61	0.957843		5.52226	0.979452
	909.92	0.958173		5.52815	0.979916
	910.22	0.95852		5.53405	0.980278
	910.53	0.959024		5.53996	0.980657
	910.83	0.95929		5.54589	0.981103
	911.14	0.95907		5.55183	0.981618
	911.44	0.958706		5.55778	0.982167
	911.75	0.958282		5.56374	0.982626
	912.05	0.958375		5.56972	0.982867
	912.36	0.958618		5.57571	0.982921
	912.66	0.958646		5.58171	0.982962
	912.97	0.958638		5.58772	0.983087
	913.27	0.959048		5.59375	0.983239
	913.58	0.959459		5.59979	0.983282
	913.88	0.959861		5.60584	0.983181
	914.19	0.960002		5.61191	0.982991
	914.49	0.960054		5.61799	0.982803
	914.8	0.960023		5.62409	0.982758
	915.1	0.959589		5.63019	0.982924
	915.41	0.958604		5.63631	0.98319
	915.71	0.957449		5.64244	0.983539
	916.01	0.956541		5.64859	0.98401
	916.32	0.955654		5.65475	0.984385
	916.62	0.954588		5.66092	0.984404
	916.93	0.953716		5.66711	0.984147
	917.23	0.953386		5.67331	0.983888
	917.54	0.953272		5.67953	0.983707
	917.84	0.953248		5.68575	0.98354
	918.14	0.953163		5.69199	0.98331
	918.45	0.95302		5.69825	0.983066
	918.75	0.953191		5.70452	0.982871
	919.05	0.953352		5.7108	0.982842
	919.36	0.95343		5.7171	0.983148
	919.66	0.953362		5.72341	0.98357
	919.97	0.953176		5.72973	0.983818
	920.27	0.952932		5.73607	0.98396
	920.57	0.952739		5.74242	0.984131
	920.88	0.952387		5.74879	0.984303
	921.18	0.952237		5.75517	0.984418
	921.48	0.952336		5.76156	0.98447
	921.79	0.952956		5.76797	0.984491
	922.09	0.953667		5.77439	0.984595
	922.39	0.954238		5.78083	0.984886
	922.7	0.95501		5.78728	0.985206
	923	0.95555		5.79375	0.985389
	923.3	0.956005		5.80023	0.985367
	923.61	0.956083		5.80673	0.985192
	923.91	0.955794		5.81324	0.985021
	924.21	0.955527		5.81976	0.984913
	924.51	0.955309		5.8263	0.984865
	924.82	0.954882		5.83285	0.98504
	925.12	0.954636		5.83942	0.985278
	925.42	0.954183		5.84601	0.985362
	925.73	0.953941		5.8526	0.985302
	926.03	0.953748		5.85922	0.985239
	926.33	0.953361		5.86584	0.985239
	926.63	0.953044		5.87249	0.985148
	926.94	0.952946		5.87915	0.984809
	927.24	0.952975		5.88582	0.984336
	927.54	0.95314		5.89251	0.983856
	927.84	0.952896		5.89921	0.98337
	928.14	0.952734		5.90593	0.98299
	928.45	0.952796		5.91266	0.982817
	928.75	0.95286		5.91941	0.982864
	929.05	0.952855		5.92618	0.983097
	929.35	0.952592		5.93296	0.983371
	929.65	0.952366		5.93976	0.98343
	929.96	0.952581		5.94657	0.98324
	930.26	0.952654		5.95339	0.983066
	930.56	0.952577		5.96024	0.983111
	930.86	0.952416		5.9671	0.983417
	931.16	0.952179		5.97397	0.983722
	931.47	0.952081		5.98086	0.98411
	931.77	0.951572		5.98777	0.984671
	932.07	0.950984		5.99469	0.985048
	932.37	0.95074		6.00163	0.984911
	932.67	0.950525		6.00858	0.984647
	932.97	0.950223		6.01555	0.984508
	933.27	0.949667		6.02254	0.984495
	933.57	0.948845		6.02954	0.98453
	933.88	0.948395		6.03656	0.984562
	934.18	0.947898		6.0436	0.984595
	934.48	0.947128		6.05065	0.984598
	934.78	0.946249		6.05772	0.984658
	935.08	0.945573		6.0648	0.984899
	935.38	0.945237		6.0719	0.985355
	935.68	0.945085		6.07902	0.985805
	935.98	0.944898		6.08616	0.986126
	936.28	0.944738		6.09331	0.98641
	936.58	0.944778		6.10048	0.986666
	936.88	0.945094		6.10766	0.986827
	937.19	0.945396		6.11487	0.986863
	937.49	0.945413		6.12209	0.986689
	937.79	0.945802		6.12932	0.986331
	938.09	0.946097		6.13658	0.985866
	938.39	0.94625		6.14385	0.985266
	938.69	0.94629		6.15113	0.98473
	938.99	0.946223		6.15844	0.984248
	939.29	0.946103		6.16576	0.983824
	939.59	0.94628		6.1731	0.98359
	939.89	0.946249		6.18046	0.983476
	940.19	0.946102		6.18784	0.983288
	940.49	0.946034		6.19523	0.983027
	940.79	0.945999		6.20264	0.982754
	941.09	0.946087		6.21007	0.982444
	941.39	0.946078		6.21751	0.981989
	941.69	0.946164		6.22498	0.981495
	941.99	0.945981		6.23246	0.981125
	942.29	0.946233		6.23996	0.980809
	942.59	0.946592		6.24748	0.980533
	942.89	0.946729		6.25501	0.980262
	943.18	0.946471		6.26257	0.979862
	943.48	0.946431		6.27014	0.979264
	943.78	0.946272		6.27773	0.978428
	944.08	0.946387		6.28534	0.97749
	944.38	0.946125		6.29297	0.976994
	944.68	0.946035		6.30062	0.976805
	944.98	0.945938		6.30828	0.976598
	945.28	0.946355		6.31596	0.976365
	945.58	0.946623		6.32367	0.97605
	945.88	0.946785		6.33139	0.975566
	946.18	0.946841		6.33913	0.974936
	946.48	0.947011		6.34689	0.974288
	946.77	0.946869		6.35466	0.973782
	947.07	0.946739		6.36246	0.973415
	947.37	0.946384		6.37028	0.973215
	947.67	0.945916		6.37811	0.973209
	947.97	0.945601		6.38597	0.97335
	948.27	0.94503		6.39384	0.973631
	948.57	0.944464		6.40174	0.974008
	948.86	0.94399		6.40965	0.974334
	949.16	0.944072		6.41758	0.974466
	949.46	0.944258		6.42553	0.974517
	949.76	0.944562		6.43351	0.974714
	950.06	0.944947		6.4415	0.975035
	950.35	0.945765		6.44951	0.975326
	950.65	0.946301		6.45754	0.975606
	950.95	0.94701		6.46559	0.976024
	951.25	0.947239		6.47367	0.9767
	951.55	0.947353		6.48176	0.977469
	951.84	0.947542		6.48987	0.977622
	952.14	0.947646		6.498	0.977041
	952.44	0.947686		6.50616	0.97645
	952.74	0.948099		6.51433	0.976415
	953.04	0.948319		6.52252	0.976754
	953.33	0.948408		6.53074	0.977368
	953.63	0.948642		6.53897	0.97811
	953.93	0.948931		6.54723	0.978748
	954.23	0.94929		6.55551	0.979122
	954.52	0.949441		6.56381	0.97924
	954.82	0.949442		6.57212	0.979181
	955.12	0.94926		6.58047	0.979214
	955.41	0.949253		6.58883	0.97937
	955.71	0.949013		6.59721	0.979401
	956.01	0.948499		6.60561	0.979298
	956.31	0.947955		6.61404	0.979264
	956.6	0.947545		6.62249	0.979333
	956.9	0.947146		6.63095	0.979338
	957.2	0.946914		6.63945	0.979259
	957.49	0.946924		6.64796	0.979195
	957.79	0.947071		6.65649	0.979236
	958.09	0.947138		6.66505	0.979392
	958.38	0.947077		6.67362	0.979552
	958.68	0.947029		6.68222	0.979599
	958.98	0.9471		6.69085	0.979624
	959.27	0.947407		6.69949	0.979872
	959.57	0.947561		6.70816	0.980611
	959.87	0.947522		6.71685	0.981598
	960.16	0.947589		6.72556	0.982425
	960.46	0.947698		6.73429	0.982896
	960.75	0.947872		6.74305	0.982974
	961.05	0.947897		6.75183	0.982958
	961.35	0.947625		6.76063	0.983108
	961.64	0.947473		6.76946	0.983418
	961.94	0.947561		6.77831	0.983845
	962.23	0.947838		6.78718	0.984303
	962.53	0.948042		6.79608	0.984531
	962.83	0.948196		6.805	0.984517
	963.12	0.948523		6.81394	0.984431
	963.42	0.94911		6.8229	0.984374
	963.71	0.949554		6.83189	0.98441
	964.01	0.95021		6.84091	0.984584
	964.3	0.950763		6.84994	0.98491
	964.6	0.951371		6.859	0.985223
	964.89	0.951919		6.86809	0.985304
	965.19	0.952345		6.8772	0.985126
	965.49	0.952524		6.88633	0.984811
	965.78	0.952654		6.89549	0.984428
	966.08	0.952587		6.90467	0.984128
	966.37	0.952561		6.91388	0.983931
	966.67	0.952473		6.92311	0.983714
	966.96	0.952492		6.93236	0.98347
	967.26	0.952597		6.94164	0.983123
	967.55	0.952496		6.95095	0.982493
	967.85	0.95221		6.96028	0.981908
	968.14	0.951546		6.96963	0.981535
	968.44	0.951052		6.97901	0.981185
	968.73	0.950707		6.98842	0.980658
	969.02	0.950238		6.99785	0.980026
	969.32	0.949261		7.00731	0.97949
	969.61	0.948346		7.01679	0.97908
	969.91	0.947535		7.0263	0.978723
	970.2	0.946897		7.03583	0.978514
	970.5	0.945967		7.04539	0.97864
	970.79	0.944883		7.05497	0.978976
	971.08	0.943905		7.06459	0.979134
	971.38	0.943184		7.07422	0.978983
	971.67	0.942853		7.08389	0.978611
	971.97	0.942361		7.09358	0.978148
	972.26	0.941962		7.1033	0.977723
	972.56	0.941723		7.11304	0.977462
	972.85	0.941739		7.12281	0.97747
	973.14	0.941778		7.13261	0.977698
	973.44	0.942221		7.14243	0.977959
	973.73	0.94271		7.15228	0.978181
	974.02	0.943545		7.16216	0.978401
	974.32	0.94432		7.17207	0.9786
	974.61	0.94499		7.182	0.978727
	974.9	0.945469		7.19196	0.97885
	975.2	0.946128		7.20195	0.979078
	975.49	0.946742		7.21197	0.979364
	975.78	0.947209		7.22201	0.979603
	976.08	0.947821		7.23209	0.979849
	976.37	0.948395		7.24219	0.980172
	976.66	0.949114		7.25232	0.980464
	976.96	0.949863		7.26247	0.980619
	977.25	0.9506		7.27266	0.980698
	977.54	0.951053		7.28287	0.980739
	977.84	0.951566		7.29312	0.980596
	978.13	0.951843		7.30339	0.980244
	978.42	0.952151		7.31369	0.980003
	978.71	0.952074		7.32402	0.980056
	979.01	0.952058		7.33438	0.980271
	979.3	0.951808		7.34477	0.98048
	979.59	0.951568		7.35519	0.980602
	979.88	0.951242		7.36563	0.980591
	980.18	0.950974		7.37611	0.980476
	980.47	0.950881		7.38662	0.980398
	980.76	0.951014		7.39716	0.980354
	981.05	0.951118		7.40772	0.980264
	981.35	0.951389		7.41832	0.980183
	981.64	0.951744		7.42895	0.980152
	981.93	0.95215		7.43961	0.980153
	982.22	0.952497		7.4503	0.98015
	982.51	0.95272		7.46102	0.980094
	982.81	0.95305		7.47177	0.980041
	983.1	0.953188		7.48255	0.980144
	983.39	0.953167		7.49336	0.980452
	983.68	0.953339		7.50421	0.980851
	983.97	0.953374		7.51508	0.98123
	984.27	0.95351		7.52599	0.981553
	984.56	0.953774		7.53693	0.981822
	984.85	0.953689		7.5479	0.982065
	985.14	0.953732		7.5589	0.982306
	985.43	0.95392		7.56994	0.982602
	985.72	0.95395		7.581	0.982944
	986.01	0.953998		7.5921	0.983138
	986.31	0.953744		7.60324	0.983117
	986.6	0.953353		7.6144	0.983145
	986.89	0.95313		7.6256	0.983447
	987.18	0.952712		7.63683	0.983859
	987.47	0.952095		7.64809	0.984033
	987.76	0.951465		7.65939	0.983866
	988.05	0.950954		7.67072	0.983561
	988.34	0.950754		7.68208	0.983286
	988.63	0.950487		7.69348	0.983055
	988.92	0.950434		7.70491	0.982915
	989.22	0.950394		7.71638	0.982909
	989.51	0.950214		7.72788	0.982954
	989.8	0.950145		7.73941	0.982969
	990.09	0.949835		7.75098	0.982945
	990.38	0.949331		7.76258	0.982846
	990.67	0.949206		7.77422	0.98259
	990.96	0.948928		7.7859	0.982227
	991.25	0.948673		7.7976	0.981916
	991.54	0.948708		7.80935	0.981717
	991.83	0.948419		7.82113	0.981526
	992.12	0.948315		7.83294	0.981176
	992.41	0.948044		7.84479	0.980726
	992.7	0.947668		7.85668	0.98033
	992.99	0.947392		7.8686	0.979918
	993.28	0.947217		7.88056	0.979495
	993.57	0.946847		7.89255	0.979261
	993.86	0.94665		7.90458	0.979196
	994.15	0.946299		7.91665	0.979074
	994.44	0.946295		7.92876	0.978912
	994.73	0.945956		7.9409	0.97892
	995.02	0.945648		7.95308	0.979113
	995.31	0.945196		7.96529	0.979332
	995.6	0.944826		7.97755	0.97951
	995.89	0.944483		7.98984	0.979668
	996.17	0.944171		8.00217	0.97972
	996.46	0.943747		8.01454	0.979572
	996.75	0.943589		8.02695	0.97937
	997.04	0.943296		8.03939	0.979332
	997.33	0.942999		8.05187	0.979483
	997.62	0.942772		8.0644	0.979752
	997.91	0.942755		8.07696	0.980072
	998.2	0.94306		8.08956	0.980248
	998.49	0.943241		8.1022	0.980124
	998.78	0.943373		8.11488	0.979885
	999.06	0.943708		8.1276	0.979837
	999.35	0.943925		8.14036	0.980048
	999.64	0.944199		8.15315	0.980396
	999.93	0.944257		8.16599	0.980805
	1000.22	0.943858		8.17887	0.981302
	1000.51	0.94353		8.1918	0.981841
	1000.8	0.94325		8.20476	0.982222
	1001.08	0.942774		8.21776	0.982352
	1001.37	0.942487		8.2308	0.982344
	1001.66	0.942205		8.24389	0.982311
	1001.95	0.941918		8.25702	0.982379
	1002.24	0.941678		8.27019	0.98269
	1002.53	0.941468		8.2834	0.983135
	1002.81	0.941285		8.29665	0.98339
	1003.1	0.941373		8.30995	0.983342
	1003.39	0.941704		8.32328	0.98322
	1003.68	0.941605		8.33667	0.983168
	1003.96	0.94159		8.35009	0.983082
	1004.25	0.941613		8.36356	0.982869
	1004.54	0.941802		8.37707	0.98252
	1004.83	0.94171		8.39063	0.982049
	1005.12	0.941591		8.40422	0.981551
	1005.4	0.94136		8.41787	0.981197
	1005.69	0.941349		8.43156	0.981122
	1005.98	0.941388		8.44529	0.981232
	1006.27	0.941694		8.45906	0.98126
	1006.55	0.941655		8.47289	0.981086
	1006.84	0.942255		8.48675	0.980738
	1007.13	0.942787		8.50067	0.980245
	1007.41	0.943141		8.51462	0.979726
	1007.7	0.943866		8.52863	0.97937
	1007.99	0.9445		8.54268	0.97921
	1008.27	0.944961		8.55678	0.979094
	1008.56	0.945613		8.57092	0.978897
	1008.85	0.94579		8.58511	0.978669
	1009.13	0.945853		8.59935	0.978436
	1009.42	0.946116		8.61363	0.978102
	1009.71	0.94608		8.62796	0.97771
	1009.99	0.946117		8.64234	0.977536
	1010.28	0.945713		8.65677	0.977747
	1010.57	0.945446		8.67125	0.978144
	1010.85	0.945317		8.68577	0.97858
	1011.14	0.944914		8.70035	0.979094
	1011.43	0.944384		8.71497	0.979705
	1011.71	0.943991		8.72964	0.980211
	1012	0.943568		8.74436	0.980392
[truncated: 264 more rows]

## Sheet: Figure 2b
	wavenumber	dry powder	0.004	0.008	0.033	0.078	0.105
	395.84	4150	4702	3365	6326	7053	8117.71
	398.13	4108	4706	3203	6356	7012	8149.29
	400.42	4030	4749	3290	6293	7044	8118.57
	402.7	4040	4645	3214	6278	7030	8191.55
	404.99	4023	4681	3246	6288	6985	8152.25
	407.28	3951	4676	3171	6243	6992	8106.66
	409.56	3943	4711	3263	6288	6987	8098.79
	411.85	4063	4703	3287	6363	7047	8241.65
	414.13	4001	4684	3184	6398	7052	8198.23
	416.41	3971	4670	3222	6304	7008	8171.56
	418.69	4007	4688	3173	6278	6972	8091.63
	420.97	3947	4641	3177	6297	6969	8051.44
	423.25	4006	4664	3139	6269	7027	8114.01
	425.53	4056	4645	3209	6325	6972	8126.34
	427.81	3991	4614	3214	6293	7016	8158.43
	430.08	4026	4669	3178	6323	7048	8078.29
	432.36	4016	4631	3203	6322	7044	8134.92
	434.63	4006	4689	3224	6337	6996	8128.34
	436.91	4039	4606	3243	6310	6977	8037.54
	439.18	3954	4697	3210	6308	6967	8133.52
	441.45	4040	4669	3211	6279	7001	8129.31
	443.72	3957	4682	3259	6308	7060	8162.89
	445.99	4073	4760	3248	6348	7050	8163.29
	448.26	3985	4689	3332	6316	7096	8150.49
	450.53	4036	4664	3135	6291	7035	8096.51
	452.79	3995	4680	3270	6356	7060	8082.35
	455.06	4055	4689	3236	6342	7125	8092.02
	457.32	4061	4704	3255	6390	7117	8140.52
	459.59	4028	4772	3281	6349	7127	8172.87
	461.85	4088	4663	3294	6337	7100	8185.05
	464.11	4073	4738	3222	6397	7136	8092.09
	466.37	4041	4678	3320	6354	7149	8099.97
	468.63	3996	4713	3214	6402	7088	8092.72
	470.89	3986	4686	3287	6364	7089	8121.33
	473.15	4008	4774	3309	6386	7138	8181.82
	475.41	4049	4735	3252	6400	7083	8107.18
	477.66	3942	4719	3246	6384	7053	8059.42
	479.92	4009	4770	3268	6449	7114	8119.54
	482.17	4008	4673	3266	6439	7108	8058.56
	484.42	4003	4667	3209	6358	7105	8083.48
	486.67	4062	4772	3331	6456	7175	8167.29
	488.93	4065	4768	3272	6420	7185	8076.02
	491.18	4055	4826	3298	6457	7232	8142.66
	493.42	4179	4773	3332	6481	7193	8187.21
	495.67	4158	4816	3334	6557	7249	8117.7
	497.92	4140	4859	3345	6595	7256	8133.1
	500.17	4319	4916	3461	6648	7368	8218.45
	502.41	4321	5060	3455	6678	7386	8256.73
	504.65	4275	5064	3495	6619	7409	8186.96
	506.9	4471	5141	3564	6810	7509	8281.14
	509.14	4520	5263	3626	6806	7555	8324.28
	511.38	4578	5327	3722	6873	7677	8298.37
	513.62	4650	5405	3712	6902	7669	8312.43
	515.86	4680	5360	3782	6926	7723	8327.47
	518.1	4723	5414	3722	6926	7643	8285.48
	520.34	4668	5355	3812	6892	7670	8343.47
	522.57	4612	5309	3679	6810	7603	8229.45
	524.81	4548	5278	3633	6782	7576	8171.43
	527.04	4523	5258	3616	6708	7566	8163.4
	529.28	4403	5076	3526	6666	7500	8104.38
	531.51	4318	5036	3439	6645	7380	8133.37
	533.74	4265	4983	3449	6576	7343	8034.37
	535.97	4259	4940	3425	6561	7300	8027.39
	538.2	4196	4850	3361	6531	7253	8039.43
	540.43	4142	4819	3357	6494	7254	7971.51
	542.66	4089	4806	3222	6458	7165	7883.62
	544.88	4068	4738	3189	6437	7085	7871.77
	547.11	4063	4740	3218	6387	7120	7886.97
	549.33	3973	4659	3170	6404	7059	7861.22
	551.56	3963	4680	3184	6344	7070	7894.53
	553.78	3963	4563	3066	6355	6967	7757.9
	556	3898	4668	3139	6307	6999	7746.34
	558.22	3893	4530	3124	6302	6958	7743.85
	560.44	3897	4512	3120	6245	6912	7763.45
	562.66	3916	4553	3091	6220	6937	7692.12
	564.88	3811	4535	3069	6224	6960	7728.88
	567.1	3707	4407	3017	6192	6900	7641.74
	569.31	3836	4494	3117	6271	6895	7695.7
	571.53	3823	4444	3067	6239	6844	7618.76
	573.74	3738	4437	3054	6227	6913	7631.94
	575.96	3746	4474	3000	6233	6853	7557.23
	578.17	3744	4385	3074	6233	6901	7637.64
	580.38	3766	4476	2983	6232	6877	7566.18
	582.59	3772	4536	3067	6262	6925	7678.84
	584.8	3754	4424	3024	6208	6911	7612.65
	587.01	3743	4339	2963	6133	6812	7600.6
	589.22	3763	4414	3034	6238	6807	7563.7
	591.43	3703	4413	3040	6138	6867	7547.95
	593.63	3699	4440	2932	6165	6811	7543.36
	595.84	3725	4503	3012	6196	6908	7561.93
	598.04	3618	4365	2987	6177	6866	7518.67
	600.24	3757	4440	3070	6223	6912	7582.59
	602.44	3806	4450	3060	6249	6892	7553.69
	604.65	3699	4397	2990	6203	6800	7502.97
	606.85	3663	4375	2923	6185	6819	7495.44
	609.05	3704	4411	3019	6201	6825	7512.04
	611.24	3823	4460	3017	6259	6880	7539.82
	613.44	3757	4554	3098	6228	6943	7545.8
	615.64	3826	4491	3118	6318	6956	7564.04
	617.83	3844	4621	3137	6350	7002	7526.57
	620.03	3896	4622	3099	6282	6975	7625.45
	622.22	3816	4621	3158	6323	7006	7583.7
	624.41	3881	4642	3115	6322	6981	7596.38
	626.6	3903	4624	3113	6297	6971	7591.51
	628.8	3869	4598	3133	6341	7003	7590.16
	630.99	3810	4493	3054	6267	6933	7555.35
	633.17	3764	4479	3037	6269	6915	7573.13
	635.36	3822	4456	3021	6295	6955	7646.54
	637.55	3783	4461	3046	6265	6948	7591.62
	639.74	3777	4406	3004	6279	6906	7606.42
	641.92	3775	4407	3041	6320	6918	7585.97
	644.1	3707	4322	2998	6236	6881	7512.32
	646.29	3631	4323	2914	6218	6889	7537.51
	648.47	3643	4405	2945	6229	6856	7535.31
	650.65	3673	4361	2975	6229	6805	7531.47
	652.83	3641	4319	2897	6219	6809	7585.77
	655.01	3553	4311	2925	6138	6825	7572.95
	657.19	3579	4254	2916	6173	6832	7515.8
	659.37	3581	4307	2914	6189	6838	7534.07
	661.54	3531	4289	2856	6193	6794	7609.17
	663.72	3536	4295	2887	6194	6807	7456.5
	665.9	3500	4227	2843	6152	6798	7555.47
	668.07	3608	4330	2906	6212	6816	7638.53
	670.24	3548	4220	2849	6163	6823	7562.1
	672.41	3578	4329	2907	6168	6824	7558.65
	674.59	3560	4269	2841	6184	6811	7563.6
	676.76	3451	4284	2812	6156	6787	7617.41
	678.93	3510	4329	2912	6167	6790	7553.52
	681.09	3444	4242	2883	6171	6737	7509.36
	683.26	3581	4235	2885	6192	6801	7520.39
	685.43	3545	4231	2846	6173	6773	7513.82
	687.59	3553	4241	2922	6221	6832	7583.9
	689.76	3560	4261	2872	6197	6728	7551.54
	691.92	3516	4271	2838	6168	6821	7518.66
	694.08	3532	4224	2843	6140	6788	7530.18
	696.25	3609	4254	2876	6190	6791	7505.02
	698.41	3503	4216	2839	6143	6823	7532.09
	700.57	3493	4128	2838	6187	6724	7507.21
	702.73	3440	4170	2885	6116	6712	7510.18
	704.88	3436	4216	2857	6147	6737	7499.8
	707.04	3448	4147	2804	6091	6726	7501.89
	709.2	3532	4218	2914	6172	6755	7592.25
	711.35	3441	4202	2761	6073	6743	7508.65
	713.51	3489	4122	2769	6068	6675	7531.85
	715.66	3380	4151	2742	6067	6600	7498.64
	717.81	3408	4109	2718	6108	6654	7535.77
	719.97	3420	4126	2790	6063	6607	7592.05
	722.12	3407	4107	2803	6112	6641	7567.27
	724.27	3380	4033	2787	6070	6653	7517.24
	726.42	3277	4059	2719	6033	6622	7485.74
	728.56	3292	4017	2702	6018	6595	7530.59
	730.71	3406	4141	2786	6049	6685	7553.9
	732.86	3315	4005	2769	6075	6587	7500.81
	735	3346	4102	2748	6082	6637	7592.43
	737.15	3361	4028	2698	6065	6616	7524.88
	739.29	3355	4100	2729	6128	6666	7527.27
	741.43	3375	4149	2824	6085	6677	7598.7
	743.58	3315	4061	2736	6139	6691	7576.28
	745.72	3450	4068	2754	6104	6691	7499.12
	747.86	3426	4084	2707	6151	6674	7571.33
	750	3440	4107	2827	6132	6764	7526.03
	752.13	3436	4081	2793	6129	6778	7540.36
	754.27	3516	4289	2859	6248	6784	7665.43
	756.41	3469	4190	2844	6206	6789	7615.39
	758.54	3459	4211	2901	6202	6801	7568.35
	760.68	3558	4305	2809	6236	6849	7599.44
	762.81	3474	4223	2828	6219	6817	7559.8
	764.94	3462	4178	2854	6225	6749	7504.55
	767.08	3512	4255	2900	6216	6901	7602.82
	769.21	3527	4232	2836	6235	6816	7528.63
	771.34	3515	4220	2878	6218	6836	7502.01
	773.47	3583	4260	2956	6305	6876	7606.99
	775.59	3531	4326	2885	6288	6825	7523.54
	777.72	3547	4319	2879	6312	6844	7523.63
	779.85	3553	4300	2938	6267	6848	7563.26
	781.97	3566	4311	2859	6267	6867	7562.4
	784.1	3619	4318	2902	6247	6840	7531.03
	786.22	3540	4342	2908	6269	6942	7586.13
	788.34	3626	4417	2955	6374	6914	7622.68
	790.47	3534	4359	2982	6366	6936	7582.65
	792.59	3570	4351	2967	6313	6909	7572.03
	794.71	3614	4309	2939	6272	6863	7563.8
	796.83	3500	4249	2965	6320	6883	7547.93
	798.94	3525	4262	2981	6292	6845	7580.4
	801.06	3517	4266	2940	6343	6893	7610.2
	803.18	3447	4276	2880	6290	6841	7541.3
	805.29	3514	4249	2835	6243	6839	7524.68
	807.41	3545	4230	2884	6262	6904	7533.33
	809.52	3461	4205	2878	6247	6855	7521.21
	811.63	3471	4206	2842	6252	6834	7554.32
	813.75	3460	4231	2829	6233	6768	7580.62
	815.86	3509	4229	2888	6249	6788	7533.1
	817.97	3413	4271	2886	6305	6881	7499.74
	820.08	3426	4213	2825	6250	6841	7499.51
	822.19	3472	4220	2783	6325	6909	7562.41
	824.29	3455	4281	2843	6241	6878	7618.42
	826.4	3473	4294	2947	6266	6867	7570.55
	828.51	3505	4233	2867	6345	6891	7596.79
	830.61	3521	4358	2962	6365	6917	7605.13
	832.71	3618	4392	2988	6427	6968	7713.58
	834.82	3575	4381	2977	6429	7010	7645.13
	836.92	3654	4403	2923	6390	7033	7734.76
	839.02	3594	4390	2941	6347	6953	7669.49
	841.12	3659	4512	2952	6463	7028	7705.31
	843.22	3663	4440	3016	6474	7007	7659.21
	845.32	3733	4542	3072	6470	7055	7735.19
	847.42	3784	4707	3171	6544	7113	7781.24
	849.51	3933	4702	3229	6674	7155	7795.37
	851.61	4038	4877	3328	6701	7242	7857.56
	853.7	4089	4868	3212	6749	7276	7880.81
	855.8	4158	5023	3411	6795	7398	7939.13
	857.89	4343	5214	3493	6864	7486	8035.5
	859.98	4466	5369	3569	6932	7576	8036.92
	862.08	4508	5445	3617	7035	7602	8079.39
	864.17	4589	5468	3682	7065	7620	8060.9
	866.26	4623	5517	3669	6999	7643	8106.46
	868.35	4347	5299	3582	6929	7558	8036.05
	870.43	4286	5176	3495	6929	7512	8047.67
	872.52	4241	5047	3430	6890	7499	8100.32
	874.61	4130	4971	3389	6858	7500	8098.99
	876.69	4057	4915	3351	6725	7399	8022.69
	878.78	3916	4726	3312	6757	7333	7964.4
	880.86	3924	4796	3260	6725	7306	7978.13
	882.94	3883	4745	3314	6681	7332	8033.86
	885.02	3865	4623	3175	6748	7338	8019.6
	887.11	3910	4717	3206	6775	7364	8083.34
	889.19	3926	4887	3363	6955	7612	8207.08
	891.26	4097	4844	3406	7033	7687	8265.81
	893.34	4080	4985	3475	7176	7891	8393.52
	895.42	4165	5005	3590	7271	8023	8526.23
	897.5	4104	5078	3544	7287	8113	8572.92
	899.57	4191	5071	3572	7362	8129	8571.58
	901.65	4180	5054	3551	7301	8078	8539.22
	903.72	4066	4914	3375	7275	8023	8457.83
	905.79	3978	4907	3400	7150	7880	8406.4
	907.87	3958	4824	3378	7002	7814	8350.94
	909.94	3927	4678	3335	7009	7620	8236.44
	912.01	3771	4580	3143	6801	7515	8105.89
	914.08	3714	4688	3118	6728	7458	8082.29
	916.15	3655	4591	3094	6708	7316	8046.63
	918.21	3629	4411	3010	6575	7194	7952.92
	920.28	3524	4371	2957	6544	7165	7955.15
	922.35	3566	4327	2866	6438	7055	7864.31
	924.41	3500	4339	2898	6404	7065	7825.41
	926.48	3499	4259	2905	6366	6997	7807.43
	928.54	3413	4257	2818	6318	6899	7760.38
	930.6	3442	4255	2863	6303	6886	7778.24
	932.67	3370	4221	2860	6293	6915	7779.02
	934.73	3315	4126	2762	6194	6771	7660.71
	936.79	3372	4158	2761	6235	6798	7710.31
	938.85	3277	4101	2668	6166	6755	7676.81
	940.9	3313	4154	2728	6251	6784	7696.22
	942.96	3270	4193	2770	6215	6723	7688.52
	945.02	3257	4006	2707	6182	6710	7665.71
	947.07	3245	4041	2714	6134	6698	7651.79
	949.13	3228	3975	2670	6062	6665	7631.75
	951.18	3126	3936	2615	6089	6561	7558.6
	953.24	3192	3954	2596	6076	6611	7572.32
	955.29	3054	3906	2608	5996	6598	7549.91
	957.34	3046	3831	2552	6011	6547	7588.38
	959.39	3159	3909	2617	5990	6566	7561.7
	961.44	3061	3802	2456	5959	6539	7565.89
	963.49	2959	3783	2556	5991	6520	7570.94
	965.54	3027	3789	2480	5943	6482	7530.84
	967.58	3049	3764	2490	5958	6474	7509.59
	969.63	3013	3785	2491	5969	6539	7551.18
	971.67	3048	3788	2493	5992	6494	7507.62
	973.72	3020	3775	2449	5933	6405	7558.89
	975.76	3031	3862	2540	5930	6486	7498
	977.81	3027	3794	2488	5967	6508	7554.94
	979.85	2946	3793	2516	5960	6501	7523.75
	981.89	3020	3777	2505	5984	6486	7547.47
	983.93	3033	3786	2510	5980	6538	7557.14
	985.97	2977	3761	2426	5858	6434	7506.81
	988.01	3042	3761	2470	5974	6482	7564.52
	990.04	2963	3752	2464	5939	6436	7526.31
	992.08	2942	3729	2456	5908	6466	7502.21
	994.12	2992	3791	2435	5941	6441	7530.28
	996.15	2979	3819	2527	5973	6487	7544.5
	998.19	2939	3732	2394	5902	6438	7508.86
	1000.22	2976	3770	2484	5950	6464	7545.36
	1002.25	3010	3750	2451	5943	6431	7516.99
	1004.28	2979	3811	2481	5991	6459	7499.73
	1006.32	3022	3824	2471	6003	6524	7558.59
	1008.35	3009	3847	2498	5968	6520	7571.55
	1010.37	3069	3812	2463	5989	6489	7560.62
	1012.4	3050	3835	2482	5970	6545	7572.79
	1014.43	2974	3862	2492	5974	6513	7577.06
	1016.46	2984	3858	2483	5973	6500	7550.43
	1018.48	2983	3840	2492	5979	6503	7518.89
	1020.51	3006	3822	2522	5996	6528	7583.44
	1022.53	2943	3847	2450	5989	6504	7554.09
	1024.56	3028	3804	2466	6007	6511	7572.82
	1026.58	3077	3854	2518	6001	6586	7657.64
	1028.6	3103	3855	2496	6012	6580	7661.54
	1030.62	3028	3861	2475	5999	6576	7605.52
	1032.64	3040	3902	2538	6028	6605	7626.58
	1034.66	3095	3875	2509	6105	6585	7648.72
	1036.68	3079	3954	2546	6061	6595	7664.92
	1038.69	3143	3924	2585	6087	6623	7661.2
	1040.71	3067	3874	2572	6086	6632	7632.54
	1042.73	3149	3981	2577	6139	6615	7682.95
	1044.74	3211	3974	2623	6101	6631	7700.42
	1046.75	3173	4003	2542	6158	6679	7718.96
	1048.77	3227	4111	2609	6145	6772	7757.55
	1050.78	3236	4094	2634	6173	6700	7715.19
	1052.79	3229	4110	2683	6233	6768	7729.89
	1054.8	3300	4161	2689	6260	6785	7786.64
	1056.81	3228	4170	2720	6248	6823	7812.44
	1058.82	3356	4157	2690	6222	6844	7794.28
	1060.83	3312	4171	2745	6287	6873	7825.16
	1062.84	3188	4128	2703	6234	6825	7818.08
	1064.84	3248	4155	2642	6248	6838	7822.05
	1066.85	3379	4184	2726	6295	6913	7854.04
	1068.85	3347	4228	2753	6367	6884	7936.07
	1070.86	3261	4197	2753	6316	6935	7872.13
	1072.86	3411	4410	2833	6398	7026	7959.22
	1074.86	3370	4358	2815	6473	7035	7946.34
	1076.86	3382	4326	2821	6677	7268	8006.47
	1078.86	3388	4336	2873	6518	7111	8026.63
	1080.86	3455	4328	2823	6469	7102	8067.8
	1082.86	3471	4327	2869	6595	7149	8086.99
	1084.86	3580	4427	2871	6563	7212	8121.2
	1086.86	3479	4387	2928	6502	7183	8105.41
	1088.85	3490	4354	2854	6541	7190	8091.63
	1090.85	3543	4459	2899	6563	7240	8190.85
	1092.84	3476	4420	2928	6620	7170	8136.08
	1094.84	3503	4332	2872	6611	7197	8112.31
	1096.83	3517	4297	2894	6638	7244	8199.54
	1098.82	3398	4413	2909	6585	7233	8099.76
	1100.81	3496	4334	2898	6582	7243	8214.98
	1102.81	3453	4354	2823	6572	7232	8156.18
	1104.79	3449	4307	2875	6602	7226	8217.38
	1106.78	3489	4415	2931	6615	7220	8216.56
	1108.77	3461	4378	2925	6656	7308	8149.72
	1110.76	3493	4412	2878	6670	7249	8197.86
	1112.75	3382	4320	2917	6525	7234	8168.98
	1114.73	3510	4306	2837	6577	7242	8230.08
	1116.72	3411	4349	2877	6605	7219	8165.14
	1118.7	3395	4343	2939	6563	7234	8160.18
	1120.68	3353	4295	2847	6441	7097	8162.19
	1122.67	3234	4240	2813	6453	6998	8114.16
	1124.65	3247	4154	2726	6303	6909	8008.1
	1126.63	3134	3901	2582	6227	6762	7889.99
	1128.61	2958	3789	2480	6100	6645	7782.85
	1130.59	2918	3741	2426	5990	6545	7754.66
	1132.56	2781	3633	2264	5843	6350	7639.42
	1134.54	2662	3492	2238	5817	6316	7620.13
	1136.52	2639	3389	2162	5746	6271	7562.79
	1138.49	2544	3403	2159	5720	6224	7576.4
	1140.47	2482	3315	2159	5698	6200	7535.95
	1142.44	2545	3354	2124	5672	6199	7563.44
	1144.42	2472	3300	2026	5621	6117	7499.86
	1146.39	2500	3282	2066	5631	6190	7525.23
	1148.36	2513	3294	2096	5640	6157	7515.53
	1150.33	2532	3292	2055	5657	6140	7511.76
	1152.3	2578	3433	2146	5779	6255	7628.94
	1154.27	2611	3374	2138	5696	6256	7569.05
	1156.24	2592	3370	2153	5786	6305	7647.1
	1158.21	2596	3418	2204	5831	6306	7645.08
	1160.17	2657	3555	2258	5871	6404	7729.01
	1162.14	2667	3583	2298	5924	6465	7709.88
	1164.1	2789	3656	2271	5970	6518	7805.69
	1166.07	2796	3605	2376	6027	6587	7843.44
	1168.03	2857	3725	2428	6078	6603	7825.13
	1169.99	2817	3750	2422	6115	6630	7895.76
	1171.96	2821	3743	2462	6077	6671	7896.34
	1173.92	2966	3754	2408	6079	6649	7874.86
	1175.88	2946	3816	2472	6139	6719	7952.32
	1177.84	2871	3775	2425	6094	6647	7894.73
	1179.8	2935	3838	2508	6102	6682	7917.09
	1181.75	2896	3799	2511	6151	6654	7911.39
	1183.71	2912	3759	2470	6069	6731	7959.63
	1185.67	2918	3729	2463	6065	6658	7891.82
	1187.62	2870	3767	2454	6094	6627	7928.96
	1189.58	2864	3742	2419	6068	6591	7913.05
	1191.53	2925	3652	2428	6025	6626	7918.09
	1193.48	2826	3692	2455	6052	6581	7941.07
	1195.43	2823	3633	2337	6039	6586	7832.01
	1197.39	2829	3688	2326	6003	6566	7838.89
	1199.34	2714	3563	2361	5971	6551	7832.73
	1201.29	2774	3640	2408	6032	6606	7869.52
	1203.23	2730	3614	2340	5969	6550	7770.26
	1205.18	2738	3636	2311	5976	6534	7838.95
	1207.13	2789	3601	2362	6050	6529	7859.59
	1209.08	2821	3652	2327	6006	6561	7860.19
	1211.02	2746	3624	2386	6016	6576	7855.75
	1212.97	2751	3493	2264	5960	6509	7849.25
	1214.91	2756	3498	2291	5966	6525	7897.72
	1216.85	2739	3546	2247	5984	6420	7846.13
	1218.8	2674	3487	2214	5816	6396	7741.51
	1220.74	2720	3579	2305	5901	6475	7870.84
	1222.68	2619	3509	2266	5893	6487	7838.13
	1224.62	2599	3420	2117	5842	6313	7738.38
	1226.56	2614	3463	2168	5833	6327	7689.59
	1228.5	2598	3435	2147	5823	6319	7724.75
	1230.43	2606	3434	2153	5828	6383	7744.88
	1232.37	2588	3504	2221	5830	6360	7740.96
	1234.31	2576	3452	2187	5848	6397	7713.01
	1236.24	2590	3420	2174	5921	6382	7780.02
	1238.18	2593	3460	2244	5812	6361	7757.99
	1240.11	2611	3409	2136	5853	6368	7756.92
	1242.04	2586	3427	2231	5806	6303	7748.82
	1243.98	2689	3469	2215	5856	6347	7738.68
	1245.91	2606	3414	2156	5817	6327	7719.51
	1247.84	2644	3479	2217	5878	6368	7731.3
	1249.77	2675	3418	2183	5829	6373	7772.05
	1251.7	2631	3441	2167	5842	6343	7781.77
	1253.62	2579	3413	2162	5816	6354	7764.46
	1255.55	2606	3425	2193	5798	6399	7760.11
	1257.48	2609	3432	2201	5921	6325	7723.74
	1259.4	2637	3430	2220	5845	6381	7816.33
	1261.33	2667	3456	2226	5950	6373	7817.89
	1263.25	2692	3525	2271	5955	6392	7856.42
	1265.17	2664	3548	2330	5927	6486	7888.92
	1267.1	2607	3478	2158	5877	6424	7804.39
	1269.02	2667	3474	2261	5929	6494	7826.83
	1270.94	2705	3525	2350	5980	6489	7875.24
	1272.86	2649	3566	2211	5899	6425	7800.63
	1274.78	2750	3582	2281	5986	6533	7893.98
	1276.7	2709	3625	2293	5975	6528	7902.32
	1278.62	2740	3555	2351	5955	6491	7888.62
	1280.53	2720	3558	2295	6021	6517	7859.9
	1282.45	2743	3669	2356	6083	6616	7922.16
	1284.36	2840	3706	2382	6021	6567	7926.39
	1286.28	2783	3601	2289	6016	6557	7949.59
	1288.19	2851	3685	2356	6017	6627	7947.78
	1290.1	2855	3752	2426	6087	6628	7960.94
	1292.02	2871	3811	2432	6140	6639	7960.08
	1293.93	2953	3807	2552	6228	6749	8060.19
	1295.84	2942	3828	2558	6180	6737	8013.29
	1297.75	2971	3871	2534	6203	6769	8050.37
	1299.66	3011	3906	2536	6274	6848	8108.42
	1301.57	3065	4017	2634	6355	6884	8142.46
	1303.47	3047	3992	2578	6321	6946	8125.48
	1305.38	3134	4081	2648	6419	7040	8235.48
	1307.29	3203	4074	2684	6389	7011	8214.46
	1309.19	3230	4089	2745	6477	7150	8296.43
	1311.1	3265	4186	2727	6554	7178	8366.38
	1313	3196	4065	2746	6470	7176	8308.31
	1314.9	3260	4204	2770	6631	7265	8414.23
	1316.8	3341	4298	2863	6690	7341	8464.13
	1318.71	3221	4222	2839	6683	7314	8453.02
	1320.61	3391	4331	2888	6744	7467	8492.89
	1322.51	3274	4313	2803	6742	7424	8560.76
	1324.4	3336	4341	2843	6805	7491	8481.61
	1326.3	3268	4217	2855	6770	7407	8505.45
	1328.2	3312	4308	2895	6773	7449	8519.27
	1330.1	3322	4222	2815	6695	7366	8488.09
	1331.99	3330	4320	2903	6738	7462	8499.89
	1333.89	3345	4277	2875	6752	7354	8476.69
	1335.78	3347	4295	2898	6644	7318	8460.48
	1337.67	3322	4236	2878	6636	7304	8376.26
	1339.57	3349	4263	2912	6627	7226	8359.03
	1341.46	3370	4186	2792	6606	7220	8372.79
	1343.35	3270	4244	2850	6605	7230	8398.55
	1345.24	3276	4195	2728	6613	7195	8364.3
	1347.13	3172	4110	2741	6542	7112	8265.04
	1349.02	3196	4050	2775	6513	7124	8295.78
	1350.91	3115	4020	2677	6467	7082	8286.52
	1352.79	3000	3893	2593	6446	7008	8250.25
	1354.68	3005	3926	2594	6390	6964	8181.97
	1356.57	2967	3841	2596	6385	6969	8174.7
	1358.45	2826	3811	2467	6240	6891	8203.42
	1360.33	2812	3739	2454	6269	6821	8094.14
	1362.22	2859	3735	2469	6194	6835	8111.86
	1364.1	2790	3589	2342	6166	6695	8096.58
	1365.98	2779	3626	2383	6168	6696	7977.3
	1367.86	2661	3551	2324	6067	6689	8003.02
	1369.74	2670	3531	2306	6019	6590	7962.74
	1371.62	2625	3491	2260	5986	6559	7913.46
	1373.5	2551	3431	2175	5934	6471	7864.18
	1375.38	2508	3459	2233	5954	6478	7927.91
	1377.26	2538	3393	2223	5921	6495	7883.64
	1379.13	2490	3383	2216	5987	6481	7881.38
	1381.01	2590	3346	2210	5939	6452	7913.12
	1382.88	2511	3389	2202	5948	6437	7893.86
	1384.76	2499	3297	2197	5933	6464	7849.61
	1386.63	2558	3343	2191	5937	6526	7918.36
	1388.5	2501	3366	2190	5989	6533	7909.13
	1390.38	2623	3410	2268	5981	6592	7882.9
	1392.25	2647	3552	2307	6177	6660	8040.68
	1394.12	2611	3517	2276	6086	6677	7968.46
	1395.99	2670	3585	2331	6189	6733	8044.26
	1397.86	2732	3630	2378	6205	6794	8075.06
	1399.72	2802	3764	2388	6243	6842	8069.88
	1401.59	2812	3757	2494	6376	6973	8241.7
	1403.46	2930	3849	2528	6453	7053	8228.54
	1405.32	3047	3986	2597	6581	7151	8304.39
	1407.19	3111	4040	2782	6654	7263	8359.25
	1409.05	3197	4101	2758	6687	7344	8393.12
	1410.91	3240	4156	2786	6751	7399	8454.01
	1412.78	3335	4176	2856	6767	7448	8447.91
	1414.64	3203	4163	2749	6676	7404	8429.83
	1416.5	3209	4204	2770	6700	7332	8375.76
	1418.36	3179	4090	2711	6564	7181	8313.71
	1420.22	3089	4087	2644	6519	7164	8266.67
	1422.08	2988	3911	2529	6353	7005	8164.65
	1423.94	2918	3809	2477	6303	6887	8088.65
	1425.79	2807	3755	2395	6309	6811	8089.67
	1427.65	2768	3643	2348	6203	6710	7976.7
	1429.51	2773	3663	2383	6192	6727	8018.76
	1431.36	2691	3618	2314	6157	6705	8043.83
	1433.22	2649	3601	2291	6143	6728	7983.92
	1435.07	2752	3573	2327	6197	6738	7983.04
	1436.92	2741	3635	2399	6178	6799	8052.17
	1438.77	2761	3686	2387	6229	6803	8063.33
	1440.63	2900	3756	2404	6264	6921	8109.51
	1442.48	2919	3826	2479	6392	6948	8168.72
	1444.33	2928	3830	2484	6340	6973	8182.95
	1446.17	3055	3990	2676	6530	7087	8317.2
	1448.02	3080	4092	2713	6589	7252	8342.48
	1449.87	3240	4074	2688	6622	7237	8361.78
	1451.72	3300	4320	2780	6719	7406	8431.11
	1453.56	3405	4408	2941	6847	7479	8497.46
	1455.41	3484	4466	2944	6863	7511	8493.84
	1457.25	3521	4474	2971	6867	7548	8569.25
	1459.1	3519	4533	2986	6890	7525	8490.69
	1460.94	3450	4371	2960	6756	7476	8465.16
	1462.78	3382	4355	2877	6673	7292	8384.65
	1464.62	3222	4237	2712	6504	7104	8215.18
	1466.46	3125	4113	2638	6343	6995	8105.74
	1468.3	3091	3955	2574	6211	6788	7985.32
	1470.14	2795	3765	2321	6058	6605	7874.94
	1471.98	2679	3531	2228	5891	6460	7795.59
	1473.82	2550	3463	2137	5891	6423	7759.28
	1475.66	2293	3160	1943	5717	6204	7616
	1477.49	2203	3085	1929	5673	6187	7649.75
	1479.33	2202	2993	1848	5660	6145	7601.53
	1481.16	2149	2921	1802	5652	6128	7597.35
	1483	2062	2931	1836	5602	6108	7569.21
	1484.83	2113	2884	1813	5578	6125	7613.1
	1486.66	2045	2835	1774	5574	6093	7584.03
	1488.49	2048	2837	1721	5540	6071	7549
	1490.32	1976	2795	1735	5549	6032	7588
	1492.15	1992	2742	1712	5493	6073	7500.05
	1493.98	1966	2760	1693	5523	6031	7551.13
	1495.81	1961	2750	1727	5499	5996	7555.25
	1497.64	1931	2768	1742	5528	6006	7579.41
	1499.47	1885	2707	1649	5482	5986	7506.6
	1501.29	1943	2723	1707	5537	6006	7537.84
	1503.12	1907	2771	1673	5407	6006	7521.1
	1504.95	1938	2799	1736	5479	6019	7560.41
	1506.77	1875	2788	1697	5456	5970	7494.75
	1508.59	1831	2718	1641	5467	5962	7529.13
	1510.42	1850	2753	1658	5502	6026	7492.54
	1512.24	1978	2750	1728	5471	6001	7512.98
	1514.06	1958	2831	1767	5530	6030	7564.46
	1515.88	1903	2753	1682	5473	5992	7525.98
	1517.7	1952	2740	1690	5486	5985	7522.52
	1519.52	1935	2699	1619	5464	6000	7531.1
	1521.34	1946	2698	1693	5504	5993	7560.71
	1523.15	1898	2673	1675	5511	6000	7567.35
	1524.97	1883	2751	1669	5502	6030	7563.02
	1526.79	1887	2742	1678	5472	6002	7528.72
	1528.6	1922	2799	1702	5587	6035	7613.45
	1530.42	1974	2712	1695	5467	5981	7535.22
	1532.23	1934	2765	1722	5565	6051	7572.01
	1534.05	1902	2726	1647	5524	5987	7548.82
	1535.86	1895	2729	1712	5497	6016	7562.67
	1537.67	1977	2874	1731	5556	6049	7612.55
	1539.48	1896	2761	1736	5524	6014	7572.45
	1541.29	1963	2801	1688	5565	6035	7628.38
	1543.1	1949	2822	1759	5584	6061	7599.33
	1544.91	1924	2749	1675	5540	6057	7608.31
	1546.72	1947	2800	1703	5562	6073	7644.32
	1548.52	1946	2808	1724	5540	6098	7544.35
	1550.33	1929	2727	1720	5550	6059	7634.4
	1552.14	1976	2815	1729	5547	6112	7653.48
	1553.94	1956	2758	1675	5618	6063	7594.58
	1555.75	1869	2736	1691	5544	6041	7624.7
	1557.55	1974	2771	1781	5560	6089	7650.85
	1559.35	1901	2749	1734	5551	6072	7634.02
	1561.15	1974	2812	1723	5596	6106	7654.21
	1562.96	1924	2743	1730	5559	6053	7627.42
	1564.76	1940	2740	1682	5558	6068	7632.65
	1566.56	1969	2696	1706	5537	6067	7626.9
	1568.36	1918	2750	1718	5525	6095	7637.17
	1570.15	1949	2770	1720	5552	6070	7648.46
	1571.95	1918	2748	1684	5528	6062	7608.77
	1573.75	1911	2734	1668	5505	6013	7615.1
	1575.55	1965	2739	1733	5581	6091	7666.44
	1577.34	1919	2692	1675	5570	6056	7610.8
	1579.14	1895	2757	1695	5534	6101	7636.18
	1580.93	1880	2743	1647	5530	6076	7610.57
	1582.72	1874	2740	1640	5544	6039	7593.98
	1584.52	1962	2807	1668	5562	6064	7683.41
	1586.31	1905	2724	1692	5542	6038	7631.84
	1588.1	1855	2748	1690	5493	6058	7594.3
	1589.89	1910	2746	1709	5535	6068	7672.77
	1591.68	1856	2694	1628	5480	5997	7616.25
	1593.47	1912	2742	1648	5544	6047	7594.74
	1595.26	1939	2771	1725	5563	6062	7652.25
	1597.05	1886	2732	1644	5558	6037	7604.76
	1598.83	1917	2770	1675	5475	6043	7558.29
	1600.62	1947	2723	1717	5501	6099	7637.83
	1602.4	1857	2755	1704	5507	6065	7634.38
	1604.19	1867	2705	1682	5502	5987	7613.94
	1605.97	1953	2792	1664	5498	6029	7650.51
	1607.76	1930	2727	1639	5487	6025	7639.09
	1609.54	1805	2626	1626	5439	5960	7544.68
	1611.32	1884	2730	1663	5530	6043	7650.28
	1613.1	1847	2687	1593	5526	6003	7658.88
	1614.88	1865	2707	1600	5552	6053	7679.49
	1616.66	1833	2658	1668	5501	6013	7695.11
	1618.44	1818	2580	1610	5422	5988	7601.73
	1620.22	1811	2630	1569	5505	5998	7659.36
	1622	1790	2617	1574	5414	5975	7599.99
	1623.77	1790	2598	1596	5452	5985	7677.63
	1625.55	1815	2678	1583	5497	6046	7679.28
	1627.32	1780	2539	1544	5375	5951	7575.92
	1629.1	1762	2615	1541	5475	5987	7638.58
	1630.87	1759	2563	1559	5420	5940	7607.23
	1632.65	1770	2581	1546	5462	5973	7604.88
	1634.42	1714	2585	1570	5527	5990	7647.54
	1636.19	1721	2573	1591	5440	5982	7614.2
	1637.96	1733	2592	1612	5468	5988	7629.86
	1639.73	1754	2576	1609	5446	5984	7625.52
	1641.5	1750	2593	1546	5475	6039	7609.18
	1643.27	1776	2623	1531	5455	5988	7600.84
	1645.04	1799	2598	1595	5462	5990	7677.5
	1646.81	1727	2582	1557	5438	5981	7636.16
	1648.57	1724	2583	1528	5452	5985	7649.82
	1650.34	1776	2579	1550	5442	5948	7639.47
	1652.11	1732	2573	1572	5473	6015	7715.12
	1653.87	1680	2543	1449	5377	5928	7580.77
	1655.63	1771	2597	1600	5484	5998	7674.41
	1657.4	1757	2606	1624	5490	5963	7694.05
	1659.16	1687	2530	1492	5399	6002	7632.69
	1660.92	1770	2611	1537	5478	6013	7717.31
	1662.68	1653	2481	1460	5365	5910	7590.94
	1664.44	1731	2566	1506	5396	5953	7626.56
	1666.2	1755	2554	1541	5444	6009	7712.17
	1667.96	1724	2543	1514	5444	5995	7701.77
	1669.72	1732	2599	1540	5450	6021	7694.37
	1671.48	1756	2540	1546	5472	6016	7722.95
	1673.23	1734	2559	1511	5452	6003	7684.53
	1674.99	1728	2610	1502	5436	5959	7641.11
	1676.75	1701	2508	1541	5413	5982	7705.67
	1678.5	1744	2636	1564	5467	6032	7728.22
	1680.25	1741	2551	1515	5391	5925	7692.76
	1682.01	1792	2656	1600	5535	6062	7702.29
	1683.76	1768	2583	1553	5470	5981	7725.81
	1685.51	1738	2568	1504	5402	5987	7680.31
	1687.26	1772	2585	1586	5516	6044	7734.81
	1689.01	1768	2579	1535	5472	5989	7748.29
	1690.76	1751	2562	1565	5417	5963	7726.76
	1692.51	1758	2625	1541	5495	6040	7716.21
	1694.26	1727	2525	1551	5473	5993	7687.65
	1696.01	1772	2563	1533	5475	5990	7669.08
	1697.76	1766	2599	1543	5496	6032	7756.49
	1699.5	1739	2511	1544	5466	6013	7731.88
	1701.25	1730	2558	1533	5457	6070	7744.26
	1702.99	1740	2609	1555	5464	5998	7721.62
	1704.74	1742	2564	1512	5395	5971	7771.97
	1706.48	1636	2568	1474	5402	5958	7710.29
	1708.22	1726	2551	1445	5427	5961	7725.6
	1709.97	1662	2527	1477	5410	5946	7700.89
	1711.71	1677	2499	1484	5413	5908	7732.16
	1713.45	1701	2457	1459	5379	5945	7673.42
	1715.19	1601	2473	1410	5388	5938	7668.65
	1716.93	1616	2457	1430	5403	5928	7659.86
	1718.67	1599	2458	1439	5363	5881	7650.05
	1720.4	1627	2453	1434	5393	5902	7721.22
	1722.14	1613	2417	1412	5366	5932	7704.37
	1723.88	1573	2459	1401	5395	5896	7659.49
	1725.61	1553	2370	1392	5287	5874	7622.59
	1727.35	1555	2411	1401	5369	5880	7668.67
	1729.08	1509	2373	1346	5306	5868	7670.73
	1730.82	1517	2341	1326	5224	5833	7657.76
	1732.55	1530	2296	1371	5307	5838	7637.77
	1734.28	1530	2373	1381	5289	5873	7655.75
	1736.01	1477	2280	1380	5272	5825	7651.7
	1737.74	1419	2303	1356	5315	5778	7638.63
	1739.47	1444	2274	1313	5266	5785	7573.54
	1741.2	1474	2275	1300	5294	5802	7605.41
	1742.93	1466	2268	1330	5258	5824	7622.26
	1744.66	1442	2236	1308	5288	5781	7604.08
	1746.39	1432	2214	1250	5210	5743	7600.87
	1748.11	1441	2255	1299	5279	5758	7633.64
	1749.84	1423	2227	1225	5189	5761	7580.37
	1751.57	1436	2218	1263	5231	5736	7583.07
	1753.29	1388	2237	1280	5248	5798	7614.75
	1755.01	1360	2185	1275	5178	5716	7572.39
	1756.74	1375	2226	1215	5188	5749	7598
	1758.46	1390	2194	1231	5214	5762	7611.58
	1760.18	1380	2221	1222	5149	5674	7561.13
	1761.9	1399	2236	1266	5227	5758	7606.64
	1763.62	1368	2183	1251	5175	5738	7558.12
	1765.34	1346	2194	1250	5219	5726	7530.57
	1767.06	1379	2214	1253	5219	5756	7567.98
	1768.78	1332	2206	1257	5243	5765	7583.36
	1770.5	1352	2131	1267	5142	5716	7586.7
	1772.22	1368	2173	1239	5143	5729	7584.01
	1773.93	1387	2152	1257	5192	5749	7618.28
	1775.65	1301	2139	1187	5112	5688	7568.52
	1777.36	1379	2204	1273	5178	5761	7630.71
	1779.08	1309	2141	1153	5201	5740	7594.87
	1780.79	1323	2110	1179	5166	5699	7553
	1782.5	1351	2151	1181	5144	5731	7605.08
	1784.22	1286	2105	1190	5159	5704	7571.12
	1785.93	1336	2129	1224	5153	5677	7582.13
	1787.64	1317	2089	1133	5182	5674	7598.1
	1789.35	1308	2152	1213	5154	5686	7617.02
	1791.06	1276	2078	1166	5104	5731	7556.9
	1792.77	1321	2062	1206	5170	5662	7542.75
	1794.48	1247	2090	1196	5164	5675	7597.55
	1796.18	1342	2093	1205	5127	5720	7565.31
	1797.89	1273	2081	1232	5160	5715	7562.02
	1799.6	1298	2078	1147	5116	5675	7569.7

## Sheet: Figure 2c
	wavenumber	ftir
	399.675	0.885642
	400.157	0.885602
	400.639	0.885557
	401.121	0.885507
	401.603	0.885451
	402.085	0.88539
	402.567	0.885323
	403.05	0.885251
	403.532	0.885172
	404.014	0.885086
	404.496	0.884995
	404.978	0.884896
	405.46	0.884791
	405.942	0.884679
	406.424	0.884562
	406.906	0.884439
	407.389	0.884312
	407.871	0.884179
	408.353	0.884042
	408.835	0.8839
	409.317	0.883754
	409.799	0.883603
	410.281	0.883449
	410.764	0.883292
	411.246	0.883131
	411.728	0.882967
	412.21	0.882801
	412.692	0.882632
	413.174	0.882462
	413.656	0.882289
	414.138	0.882115
	414.62	0.881941
	415.103	0.881765
	415.585	0.881589
	416.067	0.881412
	416.549	0.881236
	417.031	0.881059
	417.513	0.880883
	417.995	0.880708
	418.477	0.880534
	418.959	0.880361
	419.442	0.88019
	419.924	0.88002
	420.406	0.879851
	420.888	0.879685
	421.37	0.87952
	421.852	0.879358
	422.334	0.879198
	422.816	0.87904
	423.298	0.878884
	423.781	0.878731
	424.263	0.87858
	424.745	0.878432
	425.227	0.878286
	425.709	0.878142
	426.191	0.878001
	426.673	0.877863
	427.155	0.877727
	427.637	0.877593
	428.12	0.877461
	428.602	0.877331
	429.084	0.877204
	429.566	0.877079
	430.048	0.876955
	430.53	0.876834
	431.012	0.876715
	431.495	0.876597
	431.977	0.876481
	432.459	0.876366
	432.941	0.876253
	433.423	0.876142
	433.905	0.876031
	434.387	0.875923
	434.869	0.875815
	435.351	0.875708
	435.834	0.875603
	436.316	0.875499
	436.798	0.875396
	437.28	0.875294
	437.762	0.875193
	438.244	0.875093
	438.726	0.874994
	439.208	0.874896
	439.69	0.874799
	440.173	0.874703
	440.655	0.874608
	441.137	0.874513
	441.619	0.87442
	442.101	0.874328
	442.583	0.874237
	443.065	0.874146
	443.547	0.874057
	444.029	0.873969
	444.512	0.873881
	444.994	0.873795
	445.476	0.87371
	445.958	0.873625
	446.44	0.873542
	446.922	0.87346
	447.404	0.873379
	447.886	0.873299
	448.369	0.87322
	448.851	0.873142
	449.333	0.873066
	449.815	0.87299
	450.297	0.872915
	450.779	0.872842
	451.261	0.872769
	451.743	0.872698
	452.226	0.872628
	452.708	0.872558
	453.19	0.87249
	453.672	0.872422
	454.154	0.872356
	454.636	0.87229
	455.118	0.872226
	455.6	0.872162
	456.082	0.872099
	456.565	0.872037
	457.047	0.871976
	457.529	0.871916
	458.011	0.871856
	458.493	0.871797
	458.975	0.871739
	459.457	0.871682
	459.939	0.871625
	460.421	0.871568
	460.904	0.871513
	461.386	0.871458
	461.868	0.871403
	462.35	0.871349
	462.832	0.871295
	463.314	0.871242
	463.796	0.871189
	464.278	0.871137
	464.76	0.871084
	465.243	0.871032
	465.725	0.87098
	466.207	0.870929
	466.689	0.870877
	467.171	0.870825
	467.653	0.870774
	468.135	0.870722
	468.618	0.87067
	469.1	0.870618
	469.582	0.870566
	470.064	0.870513
	470.546	0.87046
	471.028	0.870407
	471.51	0.870353
	471.992	0.870298
	472.474	0.870243
	472.957	0.870188
	473.439	0.870131
	473.921	0.870074
	474.403	0.870016
	474.885	0.869957
	475.367	0.869897
	475.849	0.869836
	476.331	0.869774
	476.813	0.869711
	477.296	0.869647
	477.778	0.869581
	478.26	0.869514
	478.742	0.869446
	479.224	0.869377
	479.706	0.869306
	480.188	0.869234
	480.67	0.86916
	481.152	0.869085
	481.635	0.869008
	482.117	0.86893
	482.599	0.868851
	483.081	0.86877
	483.563	0.868687
	484.045	0.868603
	484.527	0.868517
	485.009	0.868431
	485.491	0.868342
	485.974	0.868253
	486.456	0.868162
	486.938	0.86807
	487.42	0.867977
	487.902	0.867882
	488.384	0.867787
	488.866	0.867691
	489.349	0.867594
	489.831	0.867496
	490.313	0.867397
	490.795	0.867298
	491.277	0.867199
	491.759	0.8671
	492.241	0.867
	492.723	0.8669
	493.205	0.866801
	493.688	0.866702
	494.17	0.866603
	494.652	0.866505
	495.134	0.866407
	495.616	0.866311
	496.098	0.866216
	496.58	0.866121
	497.062	0.866029
	497.545	0.865937
	498.027	0.865848
	498.509	0.86576
	498.991	0.865674
	499.473	0.865591
	499.955	0.865509
	500.437	0.865431
	500.919	0.865354
	501.401	0.86528
	501.884	0.86521
	502.366	0.865141
	502.848	0.865076
	503.33	0.865014
	503.812	0.864956
	504.294	0.8649
	504.776	0.864848
	505.258	0.8648
	505.74	0.864754
	506.223	0.864713
	506.705	0.864675
	507.187	0.864641
	507.669	0.86461
	508.151	0.864583
	508.633	0.86456
	509.115	0.864541
	509.597	0.864525
	510.079	0.864513
	510.562	0.864505
	511.044	0.864501
	511.526	0.8645
	512.008	0.864503
	512.49	0.86451
	512.972	0.86452
	513.454	0.864534
	513.937	0.864551
	514.419	0.864572
	514.901	0.864596
	515.383	0.864623
	515.865	0.864653
	516.347	0.864687
	516.829	0.864723
	517.311	0.864763
	517.793	0.864805
	518.275	0.864849
	518.758	0.864896
	519.24	0.864946
	519.722	0.864998
	520.204	0.865052
	520.686	0.865108
	521.168	0.865166
	521.65	0.865225
	522.132	0.865287
	522.615	0.865349
	523.097	0.865413
	523.579	0.865478
	524.061	0.865544
	524.543	0.86561
	525.025	0.865678
	525.507	0.865745
	525.989	0.865814
	526.471	0.865882
	526.954	0.865951
	527.436	0.866019
	527.918	0.866087
	528.4	0.866155
	528.882	0.866223
	529.364	0.86629
	529.846	0.866356
	530.328	0.866421
	530.811	0.866486
	531.293	0.866549
	531.775	0.866611
	532.257	0.866673
	532.739	0.866733
	533.221	0.866792
	533.703	0.866849
	534.185	0.866905
	534.668	0.86696
	535.15	0.867013
	535.632	0.867065
	536.114	0.867116
	536.596	0.867165
	537.078	0.867212
	537.56	0.867258
	538.042	0.867302
	538.524	0.867345
	539.006	0.867387
	539.489	0.867427
	539.971	0.867466
	540.453	0.867504
	540.935	0.867541
	541.417	0.867576
	541.899	0.86761
	542.381	0.867643
	542.864	0.867675
	543.346	0.867706
	543.828	0.867737
	544.31	0.867766
	544.792	0.867794
	545.274	0.867822
	545.756	0.867849
	546.238	0.867875
	546.72	0.867901
	547.202	0.867925
	547.685	0.86795
	548.167	0.867974
	548.649	0.867997
	549.131	0.868019
	549.613	0.868042
	550.095	0.868063
	550.577	0.868085
	551.059	0.868105
	551.542	0.868126
	552.024	0.868145
	552.506	0.868165
	552.988	0.868184
	553.47	0.868202
	553.952	0.86822
	554.434	0.868237
	554.916	0.868254
	555.399	0.86827
	555.881	0.868286
	556.363	0.868301
	556.845	0.868315
	557.327	0.868329
	557.809	0.868342
	558.291	0.868355
	558.773	0.868367
	559.255	0.868378
	559.737	0.868389
	560.22	0.868399
	560.702	0.868408
	561.184	0.868417
	561.666	0.868425
	562.148	0.868433
	562.63	0.86844
	563.112	0.868447
	563.595	0.868453
	564.077	0.868458
	564.559	0.868463
	565.041	0.868468
	565.523	0.868472
	566.005	0.868476
	566.487	0.868479
	566.969	0.868482
	567.451	0.868485
	567.933	0.868488
	568.416	0.86849
	568.898	0.868492
	569.38	0.868495
	569.862	0.868497
	570.344	0.868499
	570.826	0.868502
	571.308	0.868504
	571.79	0.868506
	572.273	0.868509
	572.755	0.868512
	573.237	0.868515
	573.719	0.868518
	574.201	0.868522
	574.683	0.868526
	575.165	0.86853
	575.647	0.868534
	576.13	0.868539
	576.612	0.868544
	577.094	0.86855
	577.576	0.868556
	578.058	0.868563
	578.54	0.868569
	579.022	0.868576
	579.504	0.868584
	579.986	0.868592
	580.469	0.8686
	580.951	0.868608
	581.433	0.868617
	581.915	0.868626
	582.397	0.868636
	582.879	0.868645
	583.361	0.868655
	583.843	0.868665
	584.326	0.868675
	584.808	0.868686
	585.29	0.868696
	585.772	0.868706
	586.254	0.868717
	586.736	0.868727
	587.218	0.868738
	587.7	0.868748
	588.182	0.868758
	588.665	0.868768
	589.147	0.868778
	589.629	0.868787
	590.111	0.868796
	590.593	0.868805
	591.075	0.868814
	591.557	0.868822
	592.039	0.86883
	592.521	0.868837
	593.004	0.868844
	593.486	0.86885
	593.968	0.868856
	594.45	0.868861
	594.932	0.868865
	595.414	0.868869
	595.896	0.868872
	596.378	0.868875
	596.861	0.868876
	597.343	0.868877
	597.825	0.868877
	598.307	0.868877
	598.789	0.868875
	599.271	0.868873
	599.753	0.86887
	600.235	0.868867
	600.717	0.868862
	601.2	0.868857
	601.682	0.868851
	602.164	0.868844
	602.646	0.868837
	603.128	0.868829
	603.61	0.86882
	604.092	0.868811
	604.574	0.868801
	605.057	0.86879
	605.539	0.868779
	606.021	0.868767
	606.503	0.868755
	606.985	0.868743
	607.467	0.86873
	607.949	0.868717
	608.431	0.868704
	608.913	0.868691
	609.396	0.868678
	609.878	0.868664
	610.36	0.868651
	610.842	0.868638
	611.324	0.868625
	611.806	0.868612
	612.288	0.868599
	612.77	0.868587
	613.253	0.868575
	613.735	0.868564
	614.217	0.868554
	614.699	0.868544
	615.181	0.868534
	615.663	0.868526
	616.145	0.868518
	616.627	0.868511
	617.109	0.868505
	617.592	0.8685
	618.074	0.868496
	618.556	0.868493
	619.038	0.868492
	619.52	0.868491
	620.002	0.868492
	620.484	0.868494
	620.966	0.868497
	621.448	0.868501
	621.931	0.868507
	622.413	0.868514
	622.895	0.868522
	623.377	0.868532
	623.859	0.868543
	624.341	0.868555
	624.823	0.868569
	625.305	0.868584
	625.788	0.868601
	626.27	0.868618
	626.752	0.868637
	627.234	0.868658
	627.716	0.868679
	628.198	0.868702
	628.68	0.868726
	629.162	0.868751
	629.644	0.868777
	630.127	0.868804
	630.609	0.868832
	631.091	0.868861
	631.573	0.868891
	632.055	0.868922
	632.537	0.868954
	633.019	0.868986
	633.501	0.86902
	633.984	0.869053
	634.466	0.869088
	634.948	0.869123
	635.43	0.869158
	635.912	0.869194
	636.394	0.86923
	636.876	0.869266
	637.358	0.869302
	637.841	0.869339
	638.323	0.869376
	638.805	0.869412
	639.287	0.869449
	639.769	0.869485
	640.251	0.869522
	640.733	0.869558
	641.215	0.869594
	641.697	0.869629
	642.179	0.869664
	642.662	0.869699
	643.144	0.869733
	643.626	0.869767
	644.108	0.8698
	644.59	0.869833
	645.072	0.869865
	645.554	0.869897
	646.036	0.869928
	646.519	0.869958
	647.001	0.869988
	647.483	0.870017
	647.965	0.870045
	648.447	0.870073
	648.929	0.870099
	649.411	0.870126
	649.893	0.870151
	650.375	0.870176
	650.858	0.8702
	651.34	0.870224
	651.822	0.870247
	652.304	0.870269
	652.786	0.87029
	653.268	0.870311
	653.75	0.870331
	654.232	0.870351
	654.715	0.87037
	655.197	0.870389
	655.679	0.870407
	656.161	0.870425
	656.643	0.870443
	657.125	0.870459
	657.607	0.870476
	658.089	0.870492
	658.572	0.870508
	659.054	0.870524
	659.536	0.870539
	660.018	0.870554
	660.5	0.870569
	660.982	0.870584
	661.464	0.870599
	661.946	0.870613
	662.428	0.870627
	662.91	0.870641
	663.393	0.870656
	663.875	0.87067
	664.357	0.870684
	664.839	0.870698
	665.321	0.870712
	665.803	0.870725
	666.285	0.870739
	666.768	0.870753
	667.25	0.870767
	667.732	0.870781
	668.214	0.870795
	668.696	0.870809
	669.178	0.870823
	669.66	0.870837
	670.142	0.870851
	670.624	0.870864
	671.106	0.870878
	671.589	0.870892
	672.071	0.870906
	672.553	0.87092
	673.035	0.870934
	673.517	0.870948
	673.999	0.870962
	674.481	0.870976
	674.963	0.87099
	675.446	0.871004
	675.928	0.871018
	676.41	0.871032
	676.892	0.871046
	677.374	0.87106
	677.856	0.871074
	678.338	0.871088
	678.82	0.871102
	679.303	0.871116
	679.785	0.87113
	680.267	0.871144
	680.749	0.871158
	681.231	0.871172
	681.713	0.871186
	682.195	0.871201
	682.677	0.871215
	683.159	0.871229
	683.641	0.871243
	684.124	0.871257
	684.606	0.871271
	685.088	0.871285
	685.57	0.871299
	686.052	0.871314
	686.534	0.871328
	687.016	0.871342
	687.499	0.871356
	687.981	0.87137
	688.463	0.871384
	688.945	0.871397
	689.427	0.871411
	689.909	0.871424
	690.391	0.871438
	690.873	0.871451
	691.355	0.871464
	691.837	0.871477
	692.32	0.87149
	692.802	0.871503
	693.284	0.871515
	693.766	0.871527
	694.248	0.871539
	694.73	0.871551
	695.212	0.871562
	695.694	0.871573
	696.177	0.871584
	696.659	0.871595
	697.141	0.871605
	697.623	0.871615
	698.105	0.871625
	698.587	0.871634
	699.069	0.871643
	699.551	0.871652
	700.034	0.87166
	700.516	0.871669
	700.998	0.871676
	701.48	0.871684
	701.962	0.871691
	702.444	0.871697
	702.926	0.871704
	703.408	0.87171
	703.89	0.871715
	704.373	0.871721
	704.855	0.871726
	705.337	0.87173
	705.819	0.871734
	706.301	0.871738
	706.783	0.871741
	707.265	0.871744
	707.747	0.871746
	708.23	0.871748
	708.712	0.87175
	709.194	0.87175
	709.676	0.871751
	710.158	0.87175
	710.64	0.871749
	711.122	0.871748
	711.604	0.871746
	712.086	0.871743
	712.568	0.871739
	713.051	0.871734
	713.533	0.871729
	714.015	0.871723
	714.497	0.871716
	714.979	0.871708
	715.461	0.871699
	715.943	0.871689
	716.426	0.871678
	716.908	0.871667
	717.39	0.871654
	717.872	0.87164
	718.354	0.871625
	718.836	0.871609
	719.318	0.871592
	719.8	0.871574
	720.282	0.871554
	720.764	0.871534
	721.247	0.871513
	721.729	0.87149
	722.211	0.871466
	722.693	0.871441
	723.175	0.871415
	723.657	0.871388
	724.139	0.87136
	724.621	0.871331
	725.104	0.871301
	725.586	0.87127
	726.068	0.871238
	726.55	0.871205
	727.032	0.871171
	727.514	0.871136
	727.996	0.871101
	728.478	0.871064
	728.961	0.871027
	729.443	0.87099
	729.925	0.870951
	730.407	0.870912
	730.889	0.870873
	731.371	0.870833
	731.853	0.870792
	732.335	0.870751
	732.817	0.87071
	733.3	0.870668
	733.782	0.870626
	734.264	0.870584
	734.746	0.870542
	735.228	0.870499
	735.71	0.870456
	736.192	0.870414
	736.674	0.870371
	737.157	0.870328
	737.639	0.870286
	738.121	0.870243
	738.603	0.870201
	739.085	0.870158
	739.567	0.870116
	740.049	0.870075
	740.531	0.870033
	741.013	0.869992
	741.495	0.869951
	741.978	0.86991
	742.46	0.86987
	742.942	0.86983
	743.424	0.86979
	743.906	0.869751
	744.388	0.869712
	744.87	0.869674
	745.352	0.869636
	745.835	0.869598
	746.317	0.869561
	746.799	0.869524
	747.281	0.869488
	747.763	0.869452
	748.245	0.869417
	748.727	0.869381
	749.209	0.869347
	749.692	0.869312
	750.174	0.869279
	750.656	0.869245
	751.138	0.869212
	751.62	0.869179
	752.102	0.869147
	752.584	0.869115
	753.066	0.869083
	753.548	0.869052
	754.031	0.869021
	754.513	0.86899
	754.995	0.868959
	755.477	0.868929
	755.959	0.868899
	756.441	0.868869
	756.923	0.86884
	757.405	0.868811
	757.888	0.868782
	758.37	0.868753
	758.852	0.868725
	759.334	0.868697
	759.816	0.868668
	760.298	0.868641
	760.78	0.868613
	761.262	0.868586
	761.744	0.868559
	762.227	0.868532
	762.709	0.868505
	763.191	0.868479
	763.673	0.868453
	764.155	0.868426
	764.637	0.868401
	765.119	0.868375
	765.601	0.86835
	766.083	0.868325
	766.566	0.8683
	767.048	0.868275
	767.53	0.868251
	768.012	0.868227
	768.494	0.868203
	768.976	0.868179
	769.458	0.868156
	769.94	0.868133
	770.423	0.868111
	770.905	0.868089
	771.387	0.868067
	771.869	0.868046
	772.351	0.868026
	772.833	0.868006
	773.315	0.867986
	773.797	0.867967
	774.279	0.867949
	774.762	0.867932
	775.244	0.867915
	775.726	0.867899
	776.208	0.867884
	776.69	0.86787
	777.172	0.867857
	777.654	0.867844
	778.136	0.867833
	778.619	0.867823
	779.101	0.867814
	779.583	0.867806
	780.065	0.8678
	780.547	0.867795
	781.029	0.867791
	781.511	0.867788
	781.993	0.867787
	782.476	0.867788
	782.958	0.867789
	783.44	0.867793
	783.922	0.867798
	784.404	0.867804
	784.886	0.867812
	785.368	0.867821
	785.85	0.867832
	786.332	0.867845
	786.814	0.867859
	787.297	0.867874
	787.779	0.867891
	788.261	0.86791
	788.743	0.867929
	789.225	0.86795
	789.707	0.867972
	790.189	0.867996
	790.671	0.86802
	791.154	0.868046
	791.636	0.868072
	792.118	0.868099
	792.6	0.868128
	793.082	0.868156
	793.564	0.868186
	794.046	0.868216
	794.528	0.868246
	795.01	0.868277
	795.493	0.868307
	795.975	0.868338
	796.457	0.868369
	796.939	0.8684
	797.421	0.868431
	797.903	0.868461
	798.385	0.868491
	798.867	0.868521
	799.35	0.86855
	799.832	0.868578
	800.314	0.868606
	800.796	0.868633
	801.278	0.868659
	801.76	0.868685
	802.242	0.868709
	802.724	0.868733
	803.207	0.868756
	803.689	0.868777
	804.171	0.868798
	804.653	0.868818
	805.135	0.868837
	805.617	0.868854
	806.099	0.868871
	806.581	0.868887
	807.063	0.868902
	807.545	0.868916
	808.028	0.868929
	808.51	0.868941
	808.992	0.868953
	809.474	0.868964
	809.956	0.868974
	810.438	0.868984
	810.92	0.868993
	811.403	0.869002
	811.885	0.869011
	812.367	0.869019
	812.849	0.869027
	813.331	0.869034
	813.813	0.869042
	814.295	0.86905
	814.777	0.869057
	815.259	0.869065
	815.741	0.869073
	816.224	0.869082
	816.706	0.86909
	817.188	0.869099
	817.67	0.869108
	818.152	0.869118
	818.634	0.869128
	819.116	0.869138
	819.598	0.869149
	820.081	0.86916
	820.563	0.869172
	821.045	0.869185
	821.527	0.869198
	822.009	0.869211
	822.491	0.869225
	822.973	0.86924
	823.455	0.869255
	823.938	0.86927
	824.42	0.869286
	824.902	0.869302
	825.384	0.869319
	825.866	0.869336
	826.348	0.869353
	826.83	0.86937
	827.312	0.869388
	827.794	0.869406
	828.277	0.869424
	828.759	0.869442
	829.241	0.86946
	829.723	0.869478
	830.205	0.869496
	830.687	0.869514
	831.169	0.869532
	831.651	0.86955
	832.134	0.869567
	832.616	0.869585
	833.098	0.869602
	833.58	0.869619
	834.062	0.869636
	834.544	0.869652
	835.026	0.869669
	835.508	0.869685
	835.99	0.8697
	836.472	0.869715
	836.955	0.86973
	837.437	0.869745
	837.919	0.869759
	838.401	0.869774
	838.883	0.869787
	839.365	0.869801
	839.847	0.869815
	840.33	0.869828
	840.812	0.869841
	841.294	0.869854
	841.776	0.869868
	842.258	0.869881
	842.74	0.869894
	843.222	0.869907
	843.704	0.869921
	844.186	0.869935
	844.668	0.869949
	845.151	0.869963
	845.633	0.869978
	846.115	0.869993
	846.597	0.870009
	847.079	0.870026
	847.561	0.870043
	848.043	0.870061
	848.525	0.87008
	849.008	0.8701
	849.49	0.870121
	849.972	0.870144
	850.454	0.870167
	850.936	0.870192
	851.418	0.870218
	851.9	0.870246
	852.382	0.870275
	852.865	0.870305
	853.347	0.870338
	853.829	0.870371
	854.311	0.870407
	854.793	0.870445
	855.275	0.870484
	855.757	0.870526
	856.239	0.870569
	856.721	0.870614
	857.204	0.870661
	857.686	0.87071
	858.168	0.870761
	858.65	0.870815
	859.132	0.87087
	859.614	0.870927
	860.096	0.870986
	860.578	0.871047
	861.061	0.871109
	861.543	0.871174
	862.025	0.87124
	862.507	0.871308
	862.989	0.871377
	863.471	0.871448
	863.953	0.87152
	864.435	0.871593
	864.917	0.871668
	865.399	0.871744
	865.882	0.87182
	866.364	0.871897
	866.846	0.871975
	867.328	0.872054
	867.81	0.872132
	868.292	0.872211
	868.774	0.87229
	869.256	0.872369
	869.739	0.872448
	870.221	0.872526
	870.703	0.872604
	871.185	0.872682
	871.667	0.872758
	872.149	0.872833
	872.631	0.872907
	873.113	0.87298
	873.596	0.873052
	874.078	0.873123
	874.56	0.873191
	875.042	0.873258
	875.524	0.873323
	876.006	0.873387
	876.488	0.873448
	876.97	0.873507
	877.452	0.873565
	877.935	0.87362
	878.417	0.873672
	878.899	0.873723
	879.381	0.873771
	879.863	0.873817
	880.345	0.873861
	880.827	0.873902
	881.309	0.873941
	881.792	0.873977
	882.274	0.874011
	882.756	0.874043
	883.238	0.874073
	883.72	0.8741
	884.202	0.874126
	884.684	0.874149
	885.166	0.87417
	885.648	0.874189
	886.131	0.874206
	886.613	0.874221
	887.095	0.874235
	887.577	0.874246
	888.059	0.874256
	888.541	0.874265
	889.023	0.874272
	889.505	0.874277
	889.987	0.874282
	890.47	0.874285
	890.952	0.874287
	891.434	0.874287
	891.916	0.874287
	892.398	0.874286
	892.88	0.874284
	893.362	0.874282
	893.844	0.874278
	894.327	0.874275
	894.809	0.87427
	895.291	0.874266
	895.773	0.87426
	896.255	0.874255
	896.737	0.874249
	897.219	0.874244
	897.701	0.874238
	898.183	0.874232
	898.666	0.874226
	899.148	0.87422
	899.63	0.874214
	900.112	0.874208
	900.594	0.874203
	901.076	0.874197
	901.558	0.874192
	902.04	0.874187
	902.523	0.874182
	903.005	0.874178
	903.487	0.874174
	903.969	0.87417
	904.451	0.874167
	904.933	0.874164
	905.415	0.874161
	905.897	0.874159
	906.38	0.874157
	906.862	0.874156
	907.344	0.874155
	907.826	0.874154
	908.308	0.874153
	908.79	0.874153
	909.272	0.874154
	909.754	0.874154
	910.236	0.874155
	910.718	0.874156
	911.201	0.874157
	911.683	0.874159
	912.165	0.874161
	912.647	0.874163
	913.129	0.874166
	913.611	0.874168
	914.093	0.874171
	914.575	0.874174
	915.058	0.874177
	915.54	0.87418
	916.022	0.874184
	916.504	0.874187
	916.986	0.874191
	917.468	0.874194
	917.95	0.874198
	918.432	0.874201
	918.914	0.874204
	919.397	0.874208
	919.879	0.874211
	920.361	0.874215
	920.843	0.874218
	921.325	0.874221
	921.807	0.874225
	922.289	0.874228
	922.771	0.874231
	923.254	0.874235
	923.736	0.874238
	924.218	0.874241
	924.7	0.874244
	925.182	0.874247
	925.664	0.87425
	926.146	0.874253
	926.628	0.874256
	927.111	0.874259
	927.593	0.874262
	928.075	0.874265
	928.557	0.874268
	929.039	0.874271
	929.521	0.874274
	930.003	0.874278
	930.485	0.874281
	930.967	0.874284
	931.449	0.874288
	931.932	0.874291
	932.414	0.874295
	932.896	0.874299
	933.378	0.874303
	933.86	0.874307
	934.342	0.874311
	934.824	0.874315
	935.307	0.874319
	935.789	0.874323
	936.271	0.874328
	936.753	0.874332
	937.235	0.874337
	937.717	0.874341
	938.199	0.874345
	938.681	0.87435
	939.163	0.874354
	939.645	0.874358
	940.128	0.874362
	940.61	0.874366
	941.092	0.87437
	941.574	0.874374
	942.056	0.874378
	942.538	0.874381
	943.02	0.874384
	943.502	0.874387
	943.985	0.87439
	944.467	0.874392
	944.949	0.874394
	945.431	0.874396
	945.913	0.874397
	946.395	0.874398
	946.877	0.874398
	947.359	0.874399
	947.841	0.874398
	948.324	0.874398
	948.806	0.874397
	949.288	0.874396
	949.77	0.874394
	950.252	0.874392
	950.734	0.874389
	951.216	0.874386
	951.698	0.874383
	952.181	0.874379
	952.663	0.874375
	953.145	0.87437
	953.627	0.874365
	954.109	0.87436
	954.591	0.874354
	955.073	0.874348
	955.555	0.874342
	956.038	0.874335
	956.52	0.874328
	957.002	0.874321
	957.484	0.874313
	957.966	0.874305
	958.448	0.874297
	958.93	0.874288
	959.412	0.874279
	959.894	0.87427
	960.376	0.87426
	960.859	0.87425
	961.341	0.874239
	961.823	0.874228
	962.305	0.874217
	962.787	0.874205
	963.269	0.874193
	963.751	0.874181
	964.234	0.874168
	964.716	0.874154
	965.198	0.87414
	965.68	0.874126
	966.162	0.874111
	966.644	0.874095
	967.126	0.874079
	967.608	0.874063
	968.09	0.874045
	968.572	0.874028
	969.055	0.874009
	969.537	0.873991
	970.019	0.873971
	970.501	0.873951
	970.983	0.873931
	971.465	0.873909
	971.947	0.873888
	972.429	0.873865
	972.912	0.873843
	973.394	0.873819
	973.876	0.873795
	974.358	0.873771
	974.84	0.873746
	975.322	0.873721
	975.804	0.873695
	976.286	0.873669
	976.769	0.873643
	977.251	0.873616
	977.733	0.873589
	978.215	0.873561
	978.697	0.873534
	979.179	0.873506
	979.661	0.873478
	980.143	0.873449
	980.625	0.873421
	981.107	0.873392
	981.59	0.873364
	982.072	0.873335
	982.554	0.873307
	983.036	0.873278
	983.518	0.873249
	984	0.873221
	984.482	0.873192
	984.965	0.873164
	985.447	0.873136
	985.929	0.873108
	986.411	0.87308
	986.893	0.873052
	987.375	0.873024
	987.857	0.872997
	988.339	0.872969
	988.821	0.872942
	989.303	0.872915
	989.786	0.872889
	990.268	0.872862
	990.75	0.872836
	991.232	0.872809
	991.714	0.872783
	992.196	0.872757
	992.678	0.872732
	993.16	0.872706
	993.643	0.87268
	994.125	0.872655
	994.607	0.87263
	995.089	0.872605
	995.571	0.87258
	996.053	0.872555
	996.535	0.87253
	997.017	0.872505
	997.5	0.872481
	997.982	0.872456
	998.464	0.872432
	998.946	0.872407
	999.428	0.872383
	999.91	0.872359
	1000.39	0.872335
	1000.87	0.872311
	1001.36	0.872287
	1001.84	0.872263
	1002.32	0.87224
	1002.8	0.872216
	1003.28	0.872193
	1003.77	0.87217
	1004.25	0.872146
	1004.73	0.872124
	1005.21	0.872101
	1005.7	0.872078
	1006.18	0.872056
	1006.66	0.872034
	1007.14	0.872012
	1007.62	0.871991
	1008.11	0.87197
	1008.59	0.871949
	1009.07	0.871929
	1009.55	0.871908
	1010.03	0.871889
	1010.52	0.87187
	1011	0.871851
	1011.48	0.871832
	1011.96	0.871814
	1012.45	0.871797
	1012.93	0.87178
	1013.41	0.871763
	1013.89	0.871747
	1014.37	0.871731
	1014.86	0.871716
	1015.34	0.871701
	1015.82	0.871687
	1016.3	0.871673
	1016.78	0.871659
	1017.27	0.871647
	1017.75	0.871634
	1018.23	0.871622
	1018.71	0.871611
	1019.19	0.8716
	1019.68	0.871589
	1020.16	0.871579
	1020.64	0.871569
	1021.12	0.87156
	1021.61	0.871551
	1022.09	0.871542
	1022.57	0.871534
	1023.05	0.871526
	1023.53	0.871518
	1024.02	0.871511
	1024.5	0.871504
	1024.98	0.871497
	1025.46	0.87149
	1025.94	0.871484
	1026.43	0.871478
	1026.91	0.871472
	1027.39	0.871467
	1027.87	0.871462
	1028.36	0.871457
	1028.84	0.871452
	1029.32	0.871447
	1029.8	0.871443
	1030.28	0.871438
	1030.77	0.871434
	1031.25	0.87143
	1031.73	0.871427
	1032.21	0.871423
	1032.69	0.87142
	1033.18	0.871417
	1033.66	0.871414
	1034.14	0.871411
	1034.62	0.871409
	1035.1	0.871406
	1035.59	0.871404
	1036.07	0.871403
	1036.55	0.871401
	1037.03	0.8714
	1037.52	0.871399
	1038	0.871399
	1038.48	0.871399
	1038.96	0.871399
	1039.44	0.871399
	1039.93	0.8714
	1040.41	0.871401
	1040.89	0.871403
	1041.37	0.871405
	1041.85	0.871408
	1042.34	0.871411
	1042.82	0.871414
	1043.3	0.871418
	1043.78	0.871422
	1044.26	0.871427
	1044.75	0.871433
	1045.23	0.871439
	1045.71	0.871445
	1046.19	0.871452
	1046.68	0.87146
	1047.16	0.871468
	1047.64	0.871477
	1048.12	0.871487
	1048.6	0.871497
	1049.09	0.871508
	1049.57	0.87152
	1050.05	0.871532
	1050.53	0.871545
	1051.01	0.871559
	1051.5	0.871573
	1051.98	0.871588
	1052.46	0.871604
	1052.94	0.871621
	1053.42	0.871638
	1053.91	0.871656
	1054.39	0.871675
	1054.87	0.871694
	1055.35	0.871714
	1055.84	0.871735
	1056.32	0.871757
	1056.8	0.871779
	1057.28	0.871802
	1057.76	0.871825
	1058.25	0.871849
	1058.73	0.871874
	1059.21	0.871899
	1059.69	0.871925
	1060.17	0.871951
	1060.66	0.871978
	1061.14	0.872005
	1061.62	0.872033
	1062.1	0.872061
	1062.59	0.872089
	1063.07	0.872118
	1063.55	0.872147
	1064.03	0.872176
	1064.51	0.872205
	1065	0.872234
	1065.48	0.872264
	1065.96	0.872293
	1066.44	0.872323
	1066.92	0.872352
	1067.41	0.872381
	1067.89	0.87241
	1068.37	0.872439
	1068.85	0.872468
	1069.34	0.872496
	1069.82	0.872524
	1070.3	0.872551
	1070.78	0.872579
	1071.26	0.872605
	1071.75	0.872631
	1072.23	0.872657
	1072.71	0.872682
	1073.19	0.872706
	1073.67	0.87273
	1074.16	0.872753
	1074.64	0.872776
	1075.12	0.872798
	1075.6	0.872819
	1076.08	0.87284
	1076.57	0.87286
	1077.05	0.872879
	1077.53	0.872897
	1078.01	0.872915
	1078.5	0.872932
	1078.98	0.872949
	1079.46	0.872965
	1079.94	0.87298
	1080.42	0.872994
	1080.91	0.873008
	1081.39	0.873021
	1081.87	0.873034
	1082.35	0.873046
	1082.83	0.873057
	1083.32	0.873068
	1083.8	0.873078
	1084.28	0.873088
	1084.76	0.873097
	1085.24	0.873106
	1085.73	0.873114
	1086.21	0.873121
	1086.69	0.873128
	1087.17	0.873135
	1087.66	0.873141
	1088.14	0.873146
	1088.62	0.873151
	1089.1	0.873156
	1089.58	0.87316
	1090.07	0.873164
	1090.55	0.873167
	1091.03	0.87317
	1091.51	0.873172
	1091.99	0.873174
	1092.48	0.873176
	1092.96	0.873177
	1093.44	0.873178
	1093.92	0.873178
	1094.4	0.873178
	1094.89	0.873177
	1095.37	0.873176
	1095.85	0.873174
	1096.33	0.873173
	1096.82	0.87317
	1097.3	0.873168
	1097.78	0.873165
	1098.26	0.873162
	1098.74	0.873158
	1099.23	0.873155
	1099.71	0.873151
	1100.19	0.873146
	1100.67	0.873142
	1101.15	0.873137
	1101.64	0.873132
	1102.12	0.873127
	1102.6	0.873122
	1103.08	0.873117
	1103.57	0.873111
	1104.05	0.873106
	1104.53	0.873101
	1105.01	0.873095
	1105.49	0.87309
	1105.98	0.873084
	1106.46	0.873079
	1106.94	0.873074
	1107.42	0.873069
	1107.9	0.873064
	1108.39	0.873059
	1108.87	0.873055
	1109.35	0.87305
	1109.83	0.873046
	1110.31	0.873042
	1110.8	0.873038
	1111.28	0.873034
	1111.76	0.873031
	1112.24	0.873027
	1112.73	0.873024
	1113.21	0.873021
	1113.69	0.873018
	1114.17	0.873015
	1114.65	0.873013
	1115.14	0.87301
	1115.62	0.873007
	1116.1	0.873005
	1116.58	0.873002
	1117.06	0.872999
	1117.55	0.872997
	1118.03	0.872994
	1118.51	0.872991
	1118.99	0.872987
	1119.48	0.872983
	1119.96	0.872979
	1120.44	0.872975
	1120.92	0.87297
	1121.4	0.872965
	1121.89	0.872959
	1122.37	0.872952
	1122.85	0.872945
	1123.33	0.872937
	1123.81	0.872928
	1124.3	0.872919
	1124.78	0.872908
	1125.26	0.872897
	1125.74	0.872885
	1126.22	0.872872
	1126.71	0.872858
	1127.19	0.872842
	1127.67	0.872826
	1128.15	0.872808
	1128.64	0.872789
	1129.12	0.872769
	1129.6	0.872748
	1130.08	0.872726
	1130.56	0.872702
	1131.05	0.872677
	1131.53	0.872651
	1132.01	0.872624
	1132.49	0.872595
	1132.97	0.872565
	1133.46	0.872533
	1133.94	0.8725
	1134.42	0.872466
	1134.9	0.872431
	1135.38	0.872394
	1135.87	0.872356
	1136.35	0.872316
	1136.83	0.872276
	1137.31	0.872234
	1137.8	0.87219
	1138.28	0.872146
	1138.76	0.8721
	1139.24	0.872053
	1139.72	0.872005
	1140.21	0.871955
	1140.69	0.871905
	1141.17	0.871853
	1141.65	0.871801
	1142.13	0.871747
	1142.62	0.871692
	1143.1	0.871636
	1143.58	0.871579
	1144.06	0.871521
	1144.55	0.871463
	1145.03	0.871403
	1145.51	0.871343
	1145.99	0.871282
	1146.47	0.87122
	1146.96	0.871158
	1147.44	0.871095
	1147.92	0.871031
	1148.4	0.870967
	1148.88	0.870902
	1149.37	0.870838
	1149.85	0.870772
	1150.33	0.870707
	1150.81	0.870641
	1151.29	0.870575
	1151.78	0.870509
	1152.26	0.870443
	1152.74	0.870378
	1153.22	0.870312
	1153.71	0.870247
	1154.19	0.870182
	1154.67	0.870117
	1155.15	0.870053
	1155.63	0.86999
	1156.12	0.869927
	1156.6	0.869865
	1157.08	0.869803
	1157.56	0.869743
	1158.04	0.869683
	1158.53	0.869625
	1159.01	0.869567
	1159.49	0.869511
	1159.97	0.869455
	1160.45	0.869401
	1160.94	0.869349
	1161.42	0.869297
	1161.9	0.869248
	1162.38	0.869199
	1162.87	0.869152
	1163.35	0.869107
	1163.83	0.869063
	1164.31	0.869021
	1164.79	0.86898
	1165.28	0.868941
	1165.76	0.868904
	1166.24	0.868868
	1166.72	0.868834
	1167.2	0.868801
	1167.69	0.868771
	1168.17	0.868742
	1168.65	0.868714
	1169.13	0.868688
	1169.62	0.868663
	1170.1	0.86864
	1170.58	0.868619
	1171.06	0.868599
	1171.54	0.86858
	1172.03	0.868562
	1172.51	0.868546
	1172.99	0.868531
	1173.47	0.868517
	1173.95	0.868504
	1174.44	0.868492
	1174.92	0.868481
	1175.4	0.868471
	1175.88	0.868462
	1176.36	0.868453
	1176.85	0.868445
	1177.33	0.868437
	1177.81	0.86843
	1178.29	0.868423
	1178.78	0.868416
	1179.26	0.86841
	1179.74	0.868404
	1180.22	0.868398
	1180.7	0.868391
	1181.19	0.868385
	1181.67	0.868379
	1182.15	0.868372
	1182.63	0.868365
	1183.11	0.868358
	1183.6	0.868351
	1184.08	0.868343
	1184.56	0.868335
	1185.04	0.868326
	1185.53	0.868317
	1186.01	0.868307
	1186.49	0.868297
	1186.97	0.868286
	1187.45	0.868274
	1187.94	0.868262
	1188.42	0.868249
	1188.9	0.868235
	1189.38	0.868221
	1189.86	0.868206
	1190.35	0.86819
	1190.83	0.868174
	1191.31	0.868157
	1191.79	0.868139
	1192.27	0.86812
	1192.76	0.868101
	1193.24	0.868082
	1193.72	0.868061
	1194.2	0.86804
	1194.69	0.868018
	1195.17	0.867996
	1195.65	0.867973
	1196.13	0.867949
	1196.61	0.867925
	1197.1	0.8679
	1197.58	0.867874
	1198.06	0.867848
	1198.54	0.867821
	1199.02	0.867794
	1199.51	0.867766
	1199.99	0.867738
	1200.47	0.867709
	1200.95	0.86768
	1201.43	0.86765
	1201.92	0.867619
	1202.4	0.867588
	1202.88	0.867557
	1203.36	0.867525
	1203.85	0.867493
	1204.33	0.86746
	1204.81	0.867427
	1205.29	0.867394
	1205.77	0.86736
	1206.26	0.867326
	1206.74	0.867291
	1207.22	0.867256
	1207.7	0.867221
	1208.18	0.867186
	1208.67	0.86715
	1209.15	0.867114
	1209.63	0.867078
	1210.11	0.867042
	1210.6	0.867006
	1211.08	0.86697
	1211.56	0.866934
	1212.04	0.866898
	1212.52	0.866861
	1213.01	0.866825
	1213.49	0.86679
	1213.97	0.866754
	1214.45	0.866718
	1214.93	0.866683
	1215.42	0.866648
	1215.9	0.866614
	1216.38	0.86658
	1216.86	0.866546
	1217.34	0.866512
	1217.83	0.866479
	1218.31	0.866447
	1218.79	0.866415
	1219.27	0.866384
	1219.76	0.866353
	1220.24	0.866323
	1220.72	0.866294
	1221.2	0.866265
	1221.68	0.866237
	1222.17	0.866209
	1222.65	0.866183
	1223.13	0.866157
	1223.61	0.866131
	1224.09	0.866107
	1224.58	0.866083
	1225.06	0.866059
	1225.54	0.866037
	1226.02	0.866015
	1226.51	0.865994
	1226.99	0.865973
	1227.47	0.865953
	1227.95	0.865934
	1228.43	0.865916
	1228.92	0.865898
	1229.4	0.86588
	1229.88	0.865863
	1230.36	0.865847
	1230.84	0.865832
	1231.33	0.865817
	1231.81	0.865802
	1232.29	0.865788
	1232.77	0.865775
	1233.25	0.865762
	1233.74	0.86575
	1234.22	0.865738
	1234.7	0.865726
	1235.18	0.865715
	1235.67	0.865705
	1236.15	0.865695
	1236.63	0.865685
	1237.11	0.865676
	1237.59	0.865667
	1238.08	0.865659
	1238.56	0.865651
	1239.04	0.865643
	1239.52	0.865636
	1240	0.865629
	1240.49	0.865623
	1240.97	0.865617
	1241.45	0.865611
	1241.93	0.865606
	1242.41	0.865601
	1242.9	0.865597
	1243.38	0.865593
	1243.86	0.865589
	1244.34	0.865585
	1244.83	0.865582
	1245.31	0.865579
	1245.79	0.865576
	1246.27	0.865573
	1246.75	0.865571
	1247.24	0.865569
	1247.72	0.865567
	1248.2	0.865565
	1248.68	0.865563
	1249.16	0.865561
	1249.65	0.86556
	1250.13	0.865558
	1250.61	0.865556
	1251.09	0.865554
	1251.58	0.865552
	1252.06	0.86555
	1252.54	0.865547
	1253.02	0.865545
	1253.5	0.865542
	1253.99	0.865539
	1254.47	0.865535
	1254.95	0.865531
	1255.43	0.865526
	1255.91	0.865521
	1256.4	0.865516
	1256.88	0.86551
	1257.36	0.865504
	1257.84	0.865496
	1258.32	0.865489
	1258.81	0.86548
	1259.29	0.865471
	1259.77	0.865461
	1260.25	0.865451
	1260.74	0.86544
	1261.22	0.865428
	1261.7	0.865415
	1262.18	0.865402
	1262.66	0.865388
	1263.15	0.865373
	1263.63	0.865358
	1264.11	0.865341
	1264.59	0.865324
	1265.07	0.865307
	1265.56	0.865288
	1266.04	0.865269
	1266.52	0.865249
	1267	0.865229
	1267.48	0.865208
	1267.97	0.865187
	1268.45	0.865165
	1268.93	0.865142
	1269.41	0.865119
	1269.9	0.865096
	1270.38	0.865071
	1270.86	0.865047
	1271.34	0.865022
	1271.82	0.864997
	1272.31	0.864972
	1272.79	0.864946
	1273.27	0.86492
	1273.75	0.864894
	1274.23	0.864868
	1274.72	0.864841
	1275.2	0.864815
	1275.68	0.864788
	1276.16	0.864761
	1276.65	0.864735
	1277.13	0.864708
	1277.61	0.864681
	1278.09	0.864655
	1278.57	0.864628
	1279.06	0.864602
	1279.54	0.864575
	1280.02	0.864549
	1280.5	0.864523
	1280.98	0.864498
	1281.47	0.864472
	1281.95	0.864447
	1282.43	0.864422
	1282.91	0.864398
	1283.39	0.864374
	1283.88	0.86435
	1284.36	0.864326
	1284.84	0.864303
	1285.32	0.864281
	1285.81	0.864258
	1286.29	0.864237
	1286.77	0.864215
	1287.25	0.864194
	1287.73	0.864174
	1288.22	0.864154
	1288.7	0.864134
	1289.18	0.864116
	1289.66	0.864097
	1290.14	0.864079
	1290.63	0.864062
	1291.11	0.864045
	1291.59	0.864029
	1292.07	0.864014
	1292.55	0.863999
	1293.04	0.863984
	1293.52	0.86397
	1294	0.863957
	1294.48	0.863944
	1294.97	0.863931
	1295.45	0.86392
	1295.93	0.863908
	1296.41	0.863898
	1296.89	0.863888
	1297.38	0.863878
	1297.86	0.863869
	1298.34	0.86386
	1298.82	0.863852
	1299.3	0.863844
	1299.79	0.863837
	1300.27	0.86383
	1300.75	0.863824
	1301.23	0.863818
	1301.72	0.863813
	1302.2	0.863807
	1302.68	0.863803
	1303.16	0.863798
	1303.64	0.863794
	1304.13	0.863791
	1304.61	0.863787
	1305.09	0.863784
	1305.57	0.863781
	1306.05	0.863779
	1306.54	0.863776
	1307.02	0.863774
	1307.5	0.863773
	1307.98	0.863771
	1308.46	0.86377
	1308.95	0.863769
	1309.43	0.863768
	1309.91	0.863768
	1310.39	0.863768
	1310.88	0.863768
	1311.36	0.863768
	1311.84	0.863768
	1312.32	0.863769
	1312.8	0.86377
	1313.29	0.863771
	1313.77	0.863773
	1314.25	0.863775
	1314.73	0.863777
	1315.21	0.863779
	1315.7	0.863782
	1316.18	0.863784
	1316.66	0.863788
	1317.14	0.863791
	1317.62	0.863795
	1318.11	0.863799
	1318.59	0.863803
	1319.07	0.863808
	1319.55	0.863813
	1320.04	0.863819
	1320.52	0.863825
	1321	0.863831
	1321.48	0.863838
	1321.96	0.863845
	1322.45	0.863853
	1322.93	0.863861
	1323.41	0.863869
	1323.89	0.863878
	1324.37	0.863888
	1324.86	0.863898
	1325.34	0.863908
	1325.82	0.863919
	1326.3	0.86393
	1326.79	0.863942
	1327.27	0.863955
	1327.75	0.863968
	1328.23	0.863981
	1328.71	0.863995
	1329.2	0.86401
	1329.68	0.864025
	1330.16	0.864041
	1330.64	0.864057
	1331.12	0.864074
	1331.61	0.864092
	1332.09	0.86411
	1332.57	0.864129
	1333.05	0.864148
	1333.53	0.864168
	1334.02	0.864189
	1334.5	0.86421
	1334.98	0.864232
	1335.46	0.864254
	1335.95	0.864277
	1336.43	0.8643
	1336.91	0.864324
	1337.39	0.864349
	1337.87	0.864374
	1338.36	0.8644
	1338.84	0.864426
	1339.32	0.864453
	1339.8	0.86448
	1340.28	0.864508
	1340.77	0.864536
	1341.25	0.864565
	1341.73	0.864594
	1342.21	0.864624
	1342.7	0.864654
	1343.18	0.864684
	1343.66	0.864715
	1344.14	0.864746
	1344.62	0.864777
	1345.11	0.864809
	1345.59	0.864841
	1346.07	0.864873
	1346.55	0.864905
	1347.03	0.864938
	1347.52	0.86497
	1348	0.865003
	1348.48	0.865036
	1348.96	0.865069
	1349.44	0.865101
	1349.93	0.865134
	1350.41	0.865167
	1350.89	0.865199
	1351.37	0.865232
	1351.86	0.865264
	1352.34	0.865296
	1352.82	0.865328
	1353.3	0.865359
	1353.78	0.86539
	1354.27	0.86542
	1354.75	0.86545
	1355.23	0.86548
	1355.71	0.865509
	1356.19	0.865537
	1356.68	0.865565
	1357.16	0.865592
	1357.64	0.865618
	1358.12	0.865644
	1358.61	0.865668
	1359.09	0.865692
	1359.57	0.865714
	1360.05	0.865736
	1360.53	0.865756
	1361.02	0.865776
	1361.5	0.865793
	1361.98	0.86581
	1362.46	0.865825
	1362.94	0.865839
[truncated: 5,470 more rows]

## Sheet: Figure 2e
	rh	water absorption rate		rh	water absorption rate
	0	0		35	0.0128356
	30	0		36.3265	0.015323
	50	0.029		37.6531	0.017944
	70	0.15		38.9796	0.0206984
	77	0.162		40.3061	0.0235864
	94	0.24		41.6327	0.0266079
				42.9592	0.0297629
				44.2857	0.0330514
				45.6122	0.0364735
				46.9388	0.0400291
				48.2653	0.0437182
				49.5918	0.0475409
				50.9184	0.051497
				52.2449	0.0555867
				53.5714	0.05981
				54.898	0.0641667
				56.2245	0.068657
				57.551	0.0732808
				58.8776	0.0780381
				60.2041	0.082929
				61.5306	0.0879533
				62.8571	0.0931112
				64.1837	0.0984027
				65.5102	0.103828
				66.8367	0.109386
				68.1633	0.115078
				69.4898	0.120904
				70.8163	0.126863
				72.1429	0.132955
				73.4694	0.139181
				74.7959	0.145541
				76.1224	0.152034
				77.449	0.158661
				78.7755	0.165421
				80.102	0.172315
				81.4286	0.179342
				82.7551	0.186503
				84.0816	0.193797
				85.4082	0.201225
				86.7347	0.208786
				88.0612	0.216481
				89.3878	0.22431
				90.7143	0.232272
				92.0408	0.240367
				93.3673	0.248596
				94.6939	0.256959
				96.0204	0.265455
				97.3469	0.274084
				98.6735	0.282847
				100	0.291744

## Sheet: Figure 2f
		temperature	weight change
		17.4868	0
		17.4946	0.0028
		17.5019	0.00563
		17.5162	0.00847
		17.5216	0.0113
		17.529	0.01413
		17.54	0.01694
		17.5513	0.01976
		17.5642	0.02258
		17.5735	0.02546
		17.5851	0.02833
		17.5925	0.03113
		17.6042	0.03395
		17.6181	0.03675
		17.6281	0.03952
		17.6451	0.04237
		17.6459	0.0452
		17.6591	0.04807
		17.674	0.05094
		17.6824	0.05374
		17.6901	0.05657
		17.7067	0.05945
		17.7154	0.06231
		17.7274	0.06518
		17.7402	0.06805
		17.752	0.0709
		17.7634	0.07375
		17.7751	0.07659
		17.7863	0.07947
		17.796	0.08235
		17.8149	0.08521
		17.8282	0.08807
		17.8388	0.09097
		17.8544	0.09389
		17.8633	0.09682
		17.8808	0.09977
		17.8973	0.10272
		17.9116	0.10559
		17.921	0.10849
		17.9372	0.11144
		17.9574	0.11437
		17.9664	0.11729
		17.9868	0.12021
		17.996	0.12316
		18.0069	0.12611
		18.0296	0.12901
		18.0413	0.13195
		18.0604	0.13494
		18.0814	0.13788
		18.094	0.14084
		18.1142	0.14378
		18.1302	0.14677
		18.1495	0.14973
		18.1657	0.15265
		18.1745	0.15562
		18.1979	0.15858
		18.2207	0.16154
		18.2394	0.16449
		18.2578	0.16747
		18.2713	0.17044
		18.2903	0.17344
		18.3122	0.17642
		18.3257	0.17939
		18.35	0.18246
		18.3739	0.18547
		18.3991	0.18851
		18.4151	0.19155
		18.4347	0.19458
		18.4548	0.19759
		18.4735	0.20063
		18.4972	0.20367
		18.519	0.20668
		18.5355	0.20972
		18.5627	0.21273
		18.5836	0.21579
		18.6035	0.21883
		18.621	0.22189
		18.6509	0.22493
		18.6757	0.22798
		18.6971	0.23106
		18.7211	0.23412
		18.7456	0.2372
		18.7676	0.24028
		18.7915	0.24338
		18.8178	0.24648
		18.8386	0.24956
		18.8695	0.25265
		18.8915	0.25575
		18.9227	0.25887
		18.9465	0.26197
		18.9681	0.26511
		18.996	0.26828
		19.0259	0.27143
		19.0487	0.27458
		19.0695	0.2777
		19.1003	0.28084
		19.1267	0.28399
		19.151	0.28717
		19.1792	0.29038
		19.2097	0.29358
		19.2362	0.2967
		19.2631	0.29984
		19.2966	0.30304
		19.3245	0.30625
		19.3507	0.30943
		19.3802	0.31263
		19.4058	0.31581
		19.4421	0.31901
		19.4659	0.32219
		19.4993	0.3254
		19.5276	0.32865
		19.5524	0.33189
		19.5772	0.33511
		19.6137	0.33833
		19.6431	0.34156
		19.676	0.3448
		19.7045	0.34808
		19.7368	0.35129
		19.7735	0.35454
		19.8006	0.3578
		19.8348	0.36104
		19.8664	0.36429
		19.893	0.36761
		19.9261	0.37088
		19.9645	0.37417
		20.0028	0.37748
		20.0276	0.38081
		20.0601	0.38418
		20.0922	0.38753
		20.1277	0.39087
		20.1598	0.39421
		20.1928	0.39755
		20.2221	0.40084
		20.2535	0.40418
		20.2903	0.40758
		20.3255	0.41093
		20.3636	0.41428
		20.3993	0.41761
		20.4321	0.42097
		20.4675	0.42436
		20.5032	0.42773
		20.5361	0.43113
		20.5692	0.43456
		20.6092	0.43798
		20.6445	0.44135
		20.6812	0.44475
		20.7217	0.44814
		20.7501	0.45159
		20.7876	0.45502
		20.8305	0.45843
		20.8653	0.46184
		20.8997	0.46531
		20.9383	0.46875
		20.9773	0.47219
		21.0056	0.47562
		21.0477	0.47909
		21.0814	0.48259
		21.1118	0.48606
		21.1541	0.48953
		21.1948	0.49304
		21.2322	0.49658
		21.2717	0.50006
		21.305	0.50359
		21.3385	0.50713
		21.3802	0.51064
		21.4156	0.51421
		21.4522	0.51776
		21.4914	0.52127
		21.5317	0.52483
		21.5658	0.52839
		21.6034	0.53194
		21.6415	0.53551
		21.6775	0.53906
		21.7189	0.54264
		21.7536	0.54624
		21.7981	0.54978
		21.8316	0.55339
		21.8713	0.55698
		21.9092	0.56059
		21.9489	0.56415
		21.9882	0.56777
		22.0322	0.57139
		22.0621	0.57502
		22.1088	0.57862
		22.1482	0.58223
		22.1842	0.58589
		22.227	0.58957
		22.2639	0.59322
		22.2965	0.59688
		22.3413	0.60056
		22.3811	0.60425
		22.4199	0.60789
		22.4625	0.61156
		22.5083	0.6153
		22.5429	0.619
		22.5807	0.62272
		22.6193	0.62643
		22.6636	0.63019
		22.702	0.63393
		22.7405	0.63767
		22.7887	0.64143
		22.823	0.64522
		22.8595	0.64899
		22.9003	0.65275
		22.9469	0.65655
		22.9836	0.66037
		23.0238	0.66412
		23.0684	0.66796
		23.1016	0.67177
		23.1479	0.67557
		23.1829	0.67938
		23.2241	0.68322
		23.2612	0.68708
		23.3013	0.69092
		23.3406	0.69476
		23.39	0.69859
		23.4242	0.70242
		23.4637	0.70626
		23.5031	0.71011
		23.5474	0.71399
		23.5838	0.71789
		23.6283	0.7218
		23.6645	0.72569
		23.6996	0.72958
		23.7484	0.7335
		23.7864	0.73744
		23.8271	0.74143
		23.8749	0.74536
		23.9116	0.74929
		23.9514	0.7532
		23.9866	0.75715
		24.0341	0.76109
		24.071	0.76507
		24.1137	0.76907
		24.1563	0.77302
		24.1921	0.77698
		24.2325	0.78096
		24.279	0.78494
		24.3088	0.78899
		24.3542	0.79304
		24.3912	0.79707
		24.4312	0.80113
		24.4743	0.80516
		24.5191	0.80923
		24.5519	0.81334
		24.5881	0.81742
		24.6376	0.82151
		24.6788	0.82563
		24.7146	0.82975
		24.7579	0.8339
		24.8014	0.83802
		24.8421	0.84216
		24.8798	0.84631
		24.9184	0.85039
		24.9609	0.85452
		24.9979	0.85869
		25.0406	0.86285
		25.0778	0.86699
		25.1149	0.87114
		25.1533	0.87529
		25.1967	0.87945
		25.2418	0.88359
		25.2797	0.88774
		25.32	0.89192
		25.3581	0.89613
		25.3968	0.90031
		25.4381	0.90453
		25.4726	0.90878
		25.5079	0.91298
		25.5517	0.91719
		25.5952	0.92143
		25.6343	0.92573
		25.6804	0.93003
		25.7169	0.93432
		25.7534	0.9386
		25.795	0.94289
		25.83	0.94715
		25.8702	0.95146
		25.9122	0.95577
		25.9463	0.96008
		25.996	0.96439
		26.0311	0.96867
		26.0725	0.97297
		26.104	0.97729
		26.1457	0.9816
		26.1795	0.98593
		26.2288	0.99026
		26.2675	0.99461
		26.3019	0.99896
		26.3423	1.00331
		26.3786	1.0077
		26.4258	1.01208
		26.4599	1.0165
		26.5001	1.02095
		26.534	1.0254
		26.5768	1.02991
		26.6146	1.03438
		26.6491	1.03883
		26.6888	1.04333
		26.7293	1.04783
		26.7664	1.05239
		26.8089	1.05689
		26.8411	1.06141
		26.8842	1.06588
		26.9208	1.07035
		26.9606	1.07485
		26.9973	1.07939
		27.0404	1.08395
		27.0789	1.08844
		27.1173	1.09294
		27.1577	1.09748
		27.1933	1.10201
		27.2294	1.10659
		27.2701	1.1112
		27.3087	1.11581
		27.3401	1.12037
		27.3848	1.1249
		27.4227	1.12948
		27.4575	1.13407
		27.4978	1.13873
		27.5376	1.14339
		27.5727	1.14805
		27.6064	1.15272
		27.6477	1.15732
		27.6807	1.16199
		27.7264	1.1667
		27.7658	1.17141
		27.801	1.1761
		27.8338	1.18084
		27.8749	1.18557
		27.9154	1.19024
		27.9521	1.19492
		27.9907	1.19963
		28.0291	1.20436
		28.0662	1.20908
		28.1099	1.21382
		28.1428	1.21855
		28.181	1.22328
		28.2201	1.22804
		28.2567	1.23277
		28.2926	1.23756
		28.3271	1.24235
		28.3711	1.24714
		28.4052	1.25192
		28.4398	1.2567
		28.4823	1.2615
		28.5129	1.26631
		28.5525	1.27114
		28.5858	1.276
		28.626	1.28086
		28.6686	1.28568
		28.7062	1.29055
		28.7395	1.29544
		28.7767	1.30033
		28.8191	1.30525
		28.8515	1.31021
		28.894	1.31513
		28.9252	1.32009
		28.9622	1.32503
		29.0003	1.33
		29.032	1.33498
		29.067	1.33991
		29.1019	1.34488
		29.1381	1.34988
		29.1808	1.35486
		29.2168	1.35982
		29.2526	1.36483
		29.291	1.36979
		29.3218	1.37479
		29.366	1.3798
		29.4017	1.38482
		29.4389	1.38989
		29.4705	1.39492
		29.5069	1.39998
		29.5456	1.40499
		29.5785	1.41005
		29.6134	1.41508
		29.6493	1.42015
		29.6923	1.42523
		29.7206	1.43031
		29.7682	1.43539
		29.806	1.44047
		29.8342	1.44559
		29.8655	1.45077
		29.9033	1.45593
		29.9423	1.46106
		29.9832	1.46623
		30.013	1.47145
		30.0502	1.4766
		30.0942	1.48182
		30.123	1.48701
		30.1661	1.49221
		30.1996	1.49741
		30.2352	1.50258
		30.272	1.50778
		30.3069	1.513
		30.345	1.51821
		30.3822	1.52342
		30.4154	1.52871
		30.4537	1.53395
		30.4889	1.53927
		30.5223	1.54453
		30.5626	1.5498
		30.5964	1.55509
		30.6331	1.5604
		30.6738	1.56572
		30.711	1.57106
		30.7461	1.57637
		30.7836	1.58166
		30.815	1.587
		30.8544	1.59228
		30.8931	1.59761
		30.9309	1.60297
		30.9607	1.60831
		30.9975	1.61368
		31.039	1.61912
		31.0715	1.6245
		31.1017	1.62994
		31.1375	1.63535
		31.1765	1.64079
		31.2101	1.64626
		31.2437	1.65175
		31.2838	1.65721
		31.3162	1.66267
		31.3573	1.66813
		31.3927	1.67361
		31.4281	1.67906
		31.4617	1.68456
		31.5009	1.6901
		31.5379	1.69565
		31.5752	1.70115
		31.6109	1.70669
		31.6478	1.71223
		31.6842	1.71782
		31.7154	1.72339
		31.7545	1.72896
		31.7898	1.73453
		31.8269	1.7401
		31.8615	1.74569
		31.9026	1.75124
		31.9422	1.75681
		31.9719	1.76239
		32.0058	1.76798
		32.0461	1.77362
		32.0769	1.7792
		32.1103	1.78476
		32.148	1.79042
		32.186	1.79607
		32.2232	1.80175
		32.2605	1.80744
		32.2974	1.81314
		32.3303	1.81884
		32.3679	1.82456
		32.4072	1.83023
		32.4425	1.83595
		32.4751	1.84167
		32.5127	1.84739
		32.5493	1.85312
		32.5858	1.85883
		32.6244	1.86456
		32.6596	1.87035
		32.695	1.87615
		32.7255	1.88196
		32.769	1.88775
		32.8013	1.89363
		32.8371	1.89944
		32.8736	1.90526
		32.9098	1.9111
		32.9436	1.91696
		32.9836	1.92284
		33.0208	1.92869
		33.0503	1.93456
		33.0913	1.94042
		33.1279	1.94634
		33.1598	1.95224
		33.1967	1.95812
		33.2383	1.96405
		33.2744	1.97
		33.3042	1.97593
		33.3511	1.98186
		33.3876	1.98783
		33.4204	1.99375
		33.4546	1.99973
		33.4956	2.00571
		33.5288	2.01173
		33.5667	2.01772
		33.6006	2.02376
		33.6417	2.02981
		33.6737	2.03584
		33.7166	2.04186
		33.7529	2.0479
		33.7849	2.05397
		33.8227	2.06004
		33.8607	2.06611
		33.9013	2.0722
		33.9367	2.0783
		33.9767	2.08439
		34.0139	2.09049
		34.0478	2.0966
		34.0836	2.10273
		34.1251	2.10886
		34.1565	2.11497
		34.194	2.12114
		34.2359	2.12729
		34.266	2.13345
		34.3006	2.13965
		34.3359	2.14583
		34.3715	2.15201
		34.4125	2.15819
		34.4474	2.16441
		34.4842	2.17063
		34.5229	2.17686
		34.5626	2.18312
		34.593	2.18936
		34.6337	2.19564
		34.6727	2.20192
		34.7087	2.20823
		34.7444	2.21449
		34.7866	2.22083
		34.8213	2.22714
		34.8548	2.23347
		34.897	2.2398
		34.936	2.24614
		34.9695	2.25245
		35.0044	2.25881
		35.0431	2.26518
		35.0839	2.27158
		35.1153	2.278
		35.1602	2.28436
		35.2005	2.29077
		35.2384	2.29715
		35.2741	2.30357
		35.3103	2.30998
		35.3456	2.31642
		35.3821	2.32284
		35.4196	2.32923
		35.4611	2.33569
		35.4957	2.34211
		35.5369	2.34861
		35.5768	2.3551
		35.6128	2.36162
		35.6531	2.36816
		35.6892	2.37472
		35.7247	2.38129
		35.7648	2.38784
		35.803	2.39441
		35.8429	2.40097
		35.8726	2.40757
		35.9159	2.41411
		35.9536	2.42072
		35.9892	2.42731
		36.0209	2.4339
		36.0598	2.4405
		36.105	2.44712
		36.1448	2.45378
		36.1784	2.46042
		36.2126	2.46707
		36.2536	2.47375
		36.2898	2.48046
		36.3296	2.48719
		36.3654	2.49388
		36.4013	2.5006
		36.4431	2.50732
		36.4835	2.51404
		36.5248	2.52082
		36.5601	2.52761
		36.5941	2.53439
		36.6358	2.54115
		36.6711	2.54793
		36.7077	2.55475
		36.7454	2.56157
		36.7845	2.5684
		36.8254	2.57524
		36.8628	2.58209
		36.9009	2.58893
		36.9365	2.59577
		36.9721	2.60261
		37.013	2.60949
		37.0493	2.61635
		37.0896	2.62323
		37.1324	2.63013
		37.1633	2.63702
		37.1991	2.64391
		37.2425	2.65081
		37.2828	2.65771
		37.3161	2.66467
		37.3601	2.67159
		37.3898	2.67851
		37.4349	2.68549
		37.474	2.69246
		37.5065	2.69945
		37.548	2.70646
		37.5851	2.71348
		37.6259	2.72048
		37.6675	2.72757
		37.7052	2.73457
		37.7433	2.74162
		37.7779	2.74873
		37.821	2.7558
		37.8498	2.76283
		37.896	2.76992
		37.9295	2.77699
		37.9725	2.78413
		38.0061	2.79123
		38.0523	2.79833
		38.0855	2.80548
		38.1245	2.81263
		38.1632	2.81977
		38.2041	2.82694
		38.2365	2.83416
		38.2735	2.84135
		38.3175	2.84854
		38.3608	2.85578
		38.3999	2.863
		38.4362	2.87027
		38.4769	2.87756
		38.5184	2.88485
		38.5511	2.89212
		38.5905	2.89944
		38.6344	2.90669
		38.6639	2.914
		38.7087	2.92134
		38.7482	2.92867
		38.7841	2.93598
		38.8212	2.94325
		38.8592	2.95054
		38.902	2.95786
		38.9377	2.96524
		38.9778	2.97256
		39.0227	2.97992
		39.0594	2.98729
		39.0993	2.99467
		39.136	3.00206
		39.1745	3.00949
		39.2122	3.01693
		39.2527	3.02439
		39.2904	3.03187
		39.3303	3.03932
		39.3656	3.04679
		39.4039	3.05425
		39.4396	3.06174
		39.4882	3.0692
		39.5248	3.07669
		39.5614	3.0842
		39.6031	3.09171
		39.6356	3.09923
		39.6756	3.10675
		39.7201	3.1143
		39.7579	3.12189
		39.7939	3.12946
		39.8354	3.13709
		39.8696	3.14474
		39.9117	3.15237
		39.9471	3.15999
		39.9879	3.16762
		40.0315	3.1753
		40.0598	3.18301
		40.0997	3.19066
		40.1394	3.19832
		40.1788	3.20598
		40.2183	3.21364
		40.2538	3.22133
		40.2961	3.22909
		40.3346	3.23682
		40.3717	3.2446
		40.4123	3.25229
		40.4499	3.25999
		40.4859	3.26774
		40.5313	3.27558
		40.5742	3.28338
		40.6059	3.29122
		40.6505	3.29902
		40.687	3.30683
		40.7223	3.31466
		40.7658	3.3225
		40.8053	3.33037
		40.8419	3.33827
		40.8833	3.34615
		40.922	3.35402
		40.9612	3.36192
		40.9999	3.36985
		41.0368	3.37779
		41.0742	3.38571
		41.1075	3.39366
		41.147	3.40162
		41.188	3.40958
		41.2304	3.41752
		41.2686	3.4255
		41.3065	3.43347
		41.3441	3.44145
		41.3832	3.44946
		41.4222	3.45746
		41.461	3.46554
		41.4999	3.47362
		41.5457	3.48162
		41.5799	3.4897
		41.6222	3.49778
		41.6578	3.50591
		41.6929	3.51405
		41.7327	3.52214
		41.7732	3.53023
		41.8108	3.53835
		41.8501	3.54643
		41.8896	3.55453
		41.9256	3.56267
		41.9679	3.57084
		42.0013	3.57895
		42.0382	3.58711
		42.0797	3.5953
		42.1207	3.60352
		42.1596	3.61173
		42.1988	3.61998
		42.2367	3.62821
		42.274	3.63641
		42.3167	3.64466
		42.3616	3.65295
		42.392	3.66119
		42.4344	3.66949
		42.469	3.67774
		42.5102	3.68602
		42.5447	3.69429
		42.586	3.70256
		42.6254	3.71087
		42.6556	3.7192
		42.7009	3.72757
		42.7385	3.73591
		42.7823	3.74433
		42.8162	3.75267
		42.8595	3.76109
		42.8974	3.76951
		42.9342	3.77794
		42.9741	3.78642
		43.013	3.79488
		43.0502	3.80334
		43.0935	3.81184
		43.13	3.82032
		43.1663	3.82881
		43.2083	3.83733
		43.2437	3.84581
		43.2851	3.8543
		43.3233	3.86283
		43.3639	3.87133
		43.3985	3.87991
		43.4407	3.8885
		43.4782	3.89707
		43.5122	3.90567
		43.5491	3.91423
		43.5912	3.92283
		43.625	3.93148
		43.6645	3.94008
		43.7065	3.94872
		43.7479	3.95736
		43.782	3.96602
		43.8222	3.97465
		43.8556	3.98328
		43.9007	3.99197
		43.9353	4.00069
		43.972	4.00939
		44.0104	4.0181
		44.0463	4.02685
		44.0884	4.0356
		44.1256	4.04431
		44.1659	4.05304
		44.2088	4.06183
		44.2392	4.07062
		44.2863	4.07938
		44.3177	4.08816
		44.3578	4.09699
		44.4003	4.10576
		44.4347	4.11461
		44.4734	4.12345
		44.5091	4.13231
		44.549	4.14123
		44.5903	4.15009
		44.6302	4.15894
		44.6665	4.16784
		44.7061	4.17672
		44.749	4.18564
		44.7812	4.19462
		44.8194	4.20361
		44.859	4.21257
		44.9016	4.22155
		44.9357	4.2305
		44.973	4.23946
		45.01	4.24848
		45.0521	4.25749
		45.0945	4.26655
		45.1232	4.27559
		45.1673	4.28458
		45.2042	4.29357
		45.244	4.30263
		45.2809	4.31171
		45.3201	4.32081
		45.3569	4.32992
		45.3945	4.33902
		45.4307	4.34814
		45.4744	4.35723
		45.5138	4.36637
		45.5478	4.37553
		45.5812	4.38471
		45.6225	4.39385
		45.6593	4.40301
		45.7051	4.41221
		45.7363	4.42139
		45.7774	4.43061
		45.8193	4.43981
		45.8524	4.44909
		45.8947	4.45832
		45.9335	4.46758
		45.9716	4.47683
		46.0095	4.48614
		46.0478	4.49542
		46.0878	4.50473
		46.1276	4.51403
		46.1654	4.52335
		46.2019	4.53269
		46.2407	4.54201
		46.2812	4.55135
		46.3187	4.56068
		46.3592	4.57007
		46.3997	4.57945
		46.4364	4.58886
		46.4705	4.59824
		46.5076	4.60767
		46.5445	4.6171
		46.5825	4.62654
		46.6231	4.63596
		46.6605	4.64541
		46.7025	4.65488
		46.738	4.66437
		46.7745	4.67385
		46.8115	4.68336
		46.8503	4.6929
		46.8888	4.70242
		46.9276	4.71195
		46.9682	4.72147
		47.0046	4.73105
		47.0457	4.74066
		47.0836	4.75026
		47.1179	4.75985
		47.1575	4.76947
		47.1966	4.77904
		47.2399	4.78865
		47.271	4.79827
		47.3114	4.80794
		47.345	4.81763
		47.3858	4.8273
		47.4246	4.83694
		47.4602	4.84665
		47.4954	4.85635
		47.5371	4.86611
		47.5784	4.87587
		47.6178	4.88566
		47.6558	4.89544
		47.694	4.90521
		47.7383	4.91498
		47.7743	4.92475
		47.8134	4.93452
		47.8492	4.94429
		47.89	4.95408
		47.9281	4.96387
		47.9708	4.97368
		48.0055	4.98345
		48.0448	4.99327
		48.0819	5.00311
		48.1156	5.01295
		48.1562	5.02282
		48.1976	5.03277
		48.2375	5.04268
		48.279	5.05263
		48.3135	5.06255
		48.3493	5.07252
		48.3857	5.0825
		48.4291	5.09245
		48.4631	5.10244
		48.502	5.11244
		48.5387	5.12248
		48.5791	5.13241
		48.6155	5.1424
		48.6557	5.15236
		48.6924	5.16238
		48.7353	5.17238
		48.7701	5.18244
		48.807	5.1925
		48.8421	5.20262
		48.8783	5.21272
		48.9204	5.22282
		48.9673	5.23298
		48.9933	5.24314
		49.0392	5.25331
		49.0791	5.26346
		49.1146	5.27364
		49.1478	5.28381
		49.1894	5.294
		49.2215	5.30418
		49.2641	5.31437
		49.301	5.32458
		49.3385	5.3348
		49.3755	5.34504
		49.4137	5.35528
		49.4506	5.36552
		49.4887	5.37582
		49.5255	5.38611
		49.5614	5.39637
		49.6054	5.40669
		49.6408	5.41705
		49.6737	5.4274
		49.7137	5.43775
		49.7596	5.44811
		49.7936	5.45854
		49.8343	5.46894
		49.8685	5.4793
		49.9048	5.48972
		49.9491	5.50012
		49.9801	5.51055
		50.0257	5.52095
		50.0614	5.5314
		50.0958	5.54183
		50.1358	5.55228
		50.1769	5.56271
		50.2135	5.57319
		50.2527	5.5837
		50.2895	5.5942
		50.3262	5.60472
		50.3609	5.61521
		50.4013	5.62575
		50.4386	5.63631
		50.4804	5.64691
		50.5216	5.65754
		50.5594	5.66815
		50.6021	5.67876
		50.6369	5.68937
		50.6732	5.70002
		50.7115	5.71067
		50.7442	5.72132
		50.7867	5.73199
		50.8232	5.74265
		50.8589	5.75333
		50.8962	5.76397
		50.9331	5.77468
		50.974	5.78541
		51.0163	5.79614
		51.0489	5.80689
		51.0846	5.81763
		51.1269	5.8284
		51.1631	5.83919
		51.1987	5.84998
		51.2407	5.86074
		51.2748	5.87155
		51.3153	5.88236
		51.3522	5.89322
		51.3969	5.90405
		51.4307	5.9149
		51.4708	5.92573
		51.506	5.93663
		51.5449	5.94749
		51.5864	5.9584
		51.6169	5.96931
		51.6555	5.98024
		51.6932	5.99113
		51.732	6.00201
		51.7681	6.01293
		51.8026	6.02391
		51.8427	6.03491
		51.8782	6.04589
		51.9174	6.05692
		51.955	6.06793
		51.9937	6.07893
		52.0319	6.08998
		52.0765	6.10104
		52.1155	6.11209
		52.1473	6.12313
		52.1868	6.13422
		52.2265	6.1453
		52.2622	6.15639
		52.2944	6.16754
		52.3381	6.17868
		52.3755	6.18985
		52.4108	6.20101
		52.4473	6.21218
		52.4897	6.22339
		52.535	6.23465
		52.5716	6.24587
		52.6135	6.25706
		52.6494	6.2683
		52.6853	6.27953
		52.7201	6.29073
		52.755	6.30195
		52.7973	6.31317
		52.8347	6.32443
		52.8721	6.33572
		52.914	6.34699
		52.9467	6.35828
		52.99	6.36964
		53.027	6.38095
		53.0635	6.39231
		53.0981	6.40368
		53.1365	6.41512
		53.1749	6.42649
		53.2091	6.43788
		53.2427	6.4493
		53.2817	6.46072
		53.3267	6.47211
		53.3643	6.48353
		53.4068	6.49498
		53.44	6.50642
		53.4814	6.51786
		53.5201	6.52933
		53.56	6.54083
		53.6005	6.55235
		53.6374	6.56384
		53.6764	6.5754
		53.7098	6.58699
		53.7474	6.59855
		53.7795	6.6101
		53.8259	6.6217
		53.8573	6.63332
		53.9026	6.64496
		53.9407	6.65659
		53.9765	6.66818
		54.0138	6.67981
		54.0585	6.69141
		54.0965	6.70304
		54.1335	6.71472
		54.1643	6.7264
		54.2025	6.73809
		54.24	6.74977
		54.2854	6.76147
		54.3175	6.77322
		54.3553	6.785
		54.3926	6.79676
		54.434	6.80858
		54.4648	6.82038
		54.5038	6.83217
		54.5402	6.844
		54.5824	6.85581
		54.6198	6.86764
		54.6549	6.87947
		54.6953	6.89133
		54.7338	6.90318
		54.7692	6.91508
		54.8074	6.92698
		54.8494	6.93892
		54.8889	6.95081
		54.9258	6.96276
		54.9636	6.97473
		55.0053	6.98668
		55.0372	6.99865
		55.0735	7.0106
		55.1162	7.02255
		55.1566	7.03456
		55.1912	7.04653
		55.2303	7.05856
		55.2699	7.07059
		55.3058	7.08266
		55.3492	7.09473
		55.3816	7.10678
		55.4199	7.11889
		55.458	7.13097
		55.5006	7.14312
		55.534	7.15525
		55.5722	7.16745
		55.6089	7.17959
		55.6472	7.19173
		55.6857	7.2039
		55.7277	7.21609
		55.7641	7.22832
		55.8048	7.24052
		55.8391	7.25274
		55.876	7.26495
		55.9175	7.27717
		55.953	7.28937
		55.9911	7.30165
		56.0307	7.31392
		56.0688	7.32615
		56.1068	7.33844
		56.1453	7.35077
		56.1838	7.36309
		56.2248	7.37544
		56.2616	7.38777
		56.3015	7.40011
		56.3371	7.41244
		56.375	7.4248
		56.4113	7.43722
		56.4492	7.44966
		56.4878	7.46211
		56.5268	7.47449
		56.5647	7.48696
		56.6028	7.49942
		56.6416	7.51192
		56.6789	7.52444
		56.7122	7.53698
		56.7565	7.54944
		56.7961	7.56195
		56.8338	7.57449
		56.8704	7.58705
		56.9038	7.59962
		56.9454	7.61222
		56.9869	7.62479
		57.021	7.63736
		57.0595	7.64996
		57.096	7.66259
		57.1348	7.67525
		57.1749	7.68793
		57.2071	7.70057
		57.2476	7.71322
		57.2838	7.7259
		57.3233	7.73859
		57.3641	7.75127
		57.3989	7.76402
		57.4361	7.77674
		57.4777	7.78941
		57.5157	7.80213
		57.5545	7.81487
		57.5932	7.82762
		57.6272	7.84043
		57.669	7.85322
		57.7061	7.86601
		57.7449	7.87883
		57.7821	7.89166
		57.8288	7.90453
		57.8608	7.91741
		57.8981	7.93028
		57.9336	7.94315
		57.9746	7.95603
		58.0109	7.9689
		58.0502	7.98181
		58.0896	7.99475
		58.1222	8.00772
		58.158	8.02067
		58.202	8.03366
		58.2397	8.04665
		58.2774	8.05967
		58.3192	8.07271
		58.3535	8.08579
		58.391	8.09885
		58.427	8.11191
		58.4673	8.12498
		58.5076	8.13805
		58.5461	8.15114
		58.5821	8.16425
		58.6171	8.17737
		58.6569	8.19049
		58.6945	8.20362
		58.7421	8.21678
		58.7746	8.22991
		58.8162	8.2431
		58.8552	8.25631
		58.8882	8.26948
		58.9216	8.28271
		58.9642	8.29592
		59.0062	8.30914
		59.0435	8.32238
		59.0834	8.33566
		59.1213	8.34891
		59.1554	8.36218
		59.1962	8.37547
		59.2296	8.38872
		59.2689	8.40203
		59.3046	8.41533
		59.3456	8.42865
		59.3903	8.442
		59.427	8.45536
		59.4641	8.46874
		59.5041	8.48209
		59.5402	8.49549
		59.5723	8.50896
		59.6148	8.52242
		59.6539	8.5359
		59.6907	8.54937
		59.7269	8.56284
		59.764	8.57631
		59.8095	8.58981
		59.8435	8.60332
		59.8835	8.61688
		59.9176	8.63039
		59.9592	8.64391
		59.9962	8.65745
		60.0329	8.67098
		60.0714	8.68455
		60.11	8.69821
		60.1475	8.71181
		60.1834	8.72541
		60.2279	8.739
		60.2623	8.75263
		60.3002	8.7663
		60.3402	8.78002
		60.3825	8.79369
		60.4165	8.80742
		60.4558	8.82114
		60.4954	8.83484
		60.5341	8.84857
		60.5691	8.86236
		60.6048	8.87615
		60.6495	8.88991
		60.684	8.90371
		60.7226	8.91748
		60.761	8.93129
		60.7989	8.94511
		60.8366	8.95897
		60.8731	8.97284
		60.911	8.98673
		60.9507	9.00059
		60.9906	9.01445
		61.0271	9.02836
		61.0658	9.04226
		61.1068	9.05623
		61.1457	9.07018
		61.1777	9.08417
		61.2193	9.09812
		61.2576	9.11209
		61.2924	9.12612
		61.3279	9.14016
		61.3677	9.15418
		61.4095	9.16825
		61.4441	9.18232
		61.486	9.1964
		61.5217	9.2105
		61.5638	9.22459
		61.6011	9.2387
		61.6342	9.25286
		61.6757	9.26702
		61.7118	9.28115
		61.7491	9.29533
		61.788	9.30949
		61.8198	9.32364
		61.8575	9.33781
		61.8955	9.352
		61.9362	9.36622
		61.9793	9.38046
		62.0126	9.3947
		62.0555	9.40892
		62.0915	9.4232
		62.1271	9.4375
		62.168	9.45181
		62.2063	9.46611
		62.2432	9.48045
		62.2832	9.49477
		62.3222	9.50913
		62.3584	9.52347
		62.3916	9.5378
		62.4312	9.5522
		62.4708	9.5666
		62.5109	9.58099
		62.5478	9.59538
		62.588	9.60985
		62.6289	9.6243
		62.6672	9.63872
		62.7022	9.65317
		62.7368	9.66763
		62.7788	9.68209
		62.8122	9.69661
		62.8527	9.71109
		62.8912	9.72555
		62.9279	9.74009
		62.9688	9.75466
		63.0106	9.76924
		63.0433	9.78387
		63.0816	9.79853
		63.12	9.81315
		63.1558	9.82782
		63.1945	9.84245
		63.2311	9.85715
		63.27	9.87186
		63.3093	9.88655
		63.3461	9.90117
		63.3814	9.91583
		63.4201	9.93054
		63.4581	9.94524
		63.4961	9.95997
		63.5351	9.97472
		63.5749	9.98943
		63.6083	10.0042
		63.6457	10.019
		63.6835	10.0338
		63.724	10.0486
		63.7587	10.0634
		63.7973	10.0783
		63.8362	10.093
		63.8746	10.1079
		63.9135	10.1228
		63.9488	10.1377
		63.9884	10.1526
		64.0255	10.1675
		64.0625	10.1824
		64.0952	10.1974
		64.1404	10.2123
		64.1773	10.2273
		64.2164	10.2423
		64.2527	10.2573
		64.2901	10.2723
		64.3295	10.2873
		64.3702	10.3024
		64.4122	10.3174
		64.4467	10.3324
		64.4856	10.3475
		64.5229	10.3625
		64.5582	10.3776
		64.6021	10.3928
		64.6359	10.4079
		64.6744	10.423
		64.706	10.4381
		64.7515	10.4532
		64.7878	10.4684
		64.8276	10.4836
		64.8624	10.4988
		64.9054	10.514
		64.943	10.5292
		64.9792	10.5444
		65.0168	10.5596
		65.051	10.5749
		65.0908	10.5902
		65.1273	10.6055
		65.1778	10.6207
		65.208	10.636
		65.2474	10.6514
		65.2847	10.6667
		65.3245	10.682
		65.3606	10.6973
		65.3962	10.7127
		65.4351	10.7281
		65.4702	10.7434
		65.51	10.7588
		65.5489	10.7742
		65.5906	10.7896
		65.6267	10.805
		65.6627	10.8205
		65.7015	10.8359
		65.7387	10.8514
		65.7824	10.8669
		65.8159	10.8824
		65.8528	10.8979
		65.8879	10.9135
		65.9284	10.9291
		65.9663	10.9447
		65.9991	10.9602
		66.0341	10.9758
		66.0755	10.9914
		66.1097	11.007
		66.154	11.0226
		66.1916	11.0382
		66.2237	11.0539
		66.2619	11.0695
		66.298	11.0851
		66.3357	11.1008
		66.377	11.1165
		66.4194	11.1322
		66.4556	11.148
		66.4904	11.1638
		66.5298	11.1795
		66.5665	11.1953
		66.6024	11.2111
		66.636	11.227
		66.68	11.2429
		66.7202	11.2587
		66.7598	11.2746
		66.795	11.2905
		66.8362	11.3064
		66.8714	11.3223
		66.9144	11.3382
		66.9408	11.3541
		66.982	11.37
		67.0183	11.386
		67.0625	11.402
		67.0972	11.4179
		67.1394	11.4339
		67.1761	11.4499
		67.2147	11.466
		67.2536	11.482
		67.2891	11.4981
		67.3273	11.5142
		67.3643	11.5303
		67.4106	11.5464
		67.4448	11.5625
		67.4786	11.5786
		67.5205	11.5946
		67.5554	11.6107
		67.5969	11.6268
		67.6337	11.6429
		67.6718	11.659
		67.707	11.6751
		67.7457	11.6913
		67.781	11.7075
		67.819	11.7237
		67.8587	11.7399
		67.8983	11.7562
		67.9348	11.7724
		67.9729	11.7887
		68.0117	11.805
		68.051	11.8213
		68.0879	11.8377
		68.1236	11.854
		68.1649	11.8703
		68.1998	11.8866
		68.2377	11.903
		68.2786	11.9193
		68.3162	11.9356
		68.3502	11.952
		68.3883	11.9684
		68.4333	11.9848
		68.4644	12.0012
		68.5072	12.0176
		68.5402	12.0341
		68.5808	12.0506
		68.6204	12.0671
		68.6594	12.0836
		68.6958	12.1001
		68.7327	12.1166
		68.7691	12.1332
		68.8107	12.1497
		68.8456	12.1663
		68.8843	12.1828
		68.9232	12.1994
		68.9618	12.216
		68.9983	12.2326
		69.0391	12.2492
		69.0774	12.2659
		69.1146	12.2825
		69.1528	12.2991
		69.1923	12.3158
		69.2294	12.3325
		69.2675	12.3492
		69.3035	12.366
		69.3464	12.3827
		69.3774	12.3994
		69.422	12.4162
		69.4505	12.4329
		69.4966	12.4497
		69.5369	12.4665
		69.5708	12.4833
		69.6084	12.5001
		69.6504	12.5168
		69.6849	12.5336
		69.7235	12.5505
		69.76	12.5673
		69.8004	12.5841
		69.8386	12.601
		69.877	12.6179
		69.9095	12.6348
		69.9517	12.6516
		69.9852	12.6685
		70.0225	12.6855
		70.0619	12.7025
		70.1042	12.7194
		70.1439	12.7364
		70.1822	12.7534
		70.217	12.7704
		70.2546	12.7874
		70.2969	12.8044
		70.3373	12.8215
		70.3715	12.8385
		70.4105	12.8556
		70.445	12.8726
		70.4885	12.8897
		70.5235	12.9068
		70.5693	12.9239
		70.5976	12.941
		70.6426	12.9581
		70.6714	12.9753
		70.7171	12.9925
		70.7507	13.0096
		70.7947	13.0268
		70.8378	13.044
		70.8747	13.0612
		70.9087	13.0784
		70.9507	13.0957
		70.9829	13.1129
		71.0213	13.1302
		71.0619	13.1475
		71.1008	13.1647
		71.1301	13.182
		71.1735	13.1993
		71.2147	13.2166
		71.2516	13.2339
		71.2924	13.2512
		71.3245	13.2686
		71.3641	13.2859
		71.4069	13.3033
		71.4429	13.3206
		71.4852	13.338
		71.5247	13.3554
		71.5604	13.3728
		71.5959	13.3902
		71.636	13.4077
		71.6713	13.4251
		71.7114	13.4426
		71.7489	13.4601
		71.7913	13.4776
		71.8268	13.4951
		71.8636	13.5126
		71.9001	13.5302
		71.9439	13.5478
		71.9796	13.5654
		72.0173	13.583
		72.0576	13.6005
		72.0952	13.6181
		72.1299	13.6358
		72.1646	13.6534
		72.205	13.671
		72.2431	13.6887
		72.278	13.7063
		72.3253	13.724
		72.3596	13.7416
		72.4025	13.7593
		72.4349	13.777
		72.4749	13.7947
		72.515	13.8124
		72.5553	13.8301
		72.5882	13.8478
		72.6273	13.8655
		72.6634	13.8833
		72.7062	13.9011
		72.7422	13.9189
		72.7848	13.9367
		72.816	13.9545
		72.8584	13.9723
		72.8958	13.9902
		72.9304	14.0081
		72.9704	14.026
		73.0084	14.0439
		73.0452	14.0618
		73.0922	14.0797
		73.1221	14.0976
		73.1659	14.1156
		73.2014	14.1336
		73.2417	14.1516
		73.2796	14.1695
		73.3183	14.1875
		73.3575	14.2056
		73.3988	14.2236
		73.4369	14.2416
		73.4726	14.2596
		73.5135	14.2776
		73.5509	14.2956
		73.5857	14.3136
		73.6262	14.3316
		73.6618	14.3497
		73.7014	14.3676
		73.7442	14.385
		73.7798	14.4018
		73.8141	14.4184
		73.8602	14.4349
		73.8922	14.4513
		73.9357	14.4676
		73.9763	14.484
		74.0175	14.5002
		74.0565	14.5165
		74.093	14.5329
		74.133	14.5498
		74.1758	14.5673
		74.2159	14.5851
		74.2519	14.6031
		74.2869	14.6212
		74.3252	14.6394
		74.3643	14.6577
		74.4049	14.6759
		74.4409	14.6941
		74.4783	14.7124
		74.5144	14.7307
		74.553	14.749
		74.5958	14.7672
		74.6287	14.7854
		74.6715	14.8036
		74.7082	14.8218
		74.743	14.84
		74.7832	14.8583
		74.8197	14.8766
		74.8655	14.8949
		74.8977	14.9132
		74.9409	14.9316
		74.9723	14.9499
		75.0148	14.9683
		75.0518	14.9866
		75.0934	15.005
		75.1233	15.0234
		75.1656	15.0419
		75.2029	15.0603
		75.2449	15.0787
		75.2804	15.0972
		75.325	15.1156
		75.3539	15.1341
		75.3941	15.1526
		75.4331	15.1711
		75.4751	15.1896
		75.5088	15.2081
		75.5438	15.2267
		75.5771	15.2452
		75.6202	15.2638
		75.6621	15.2824
		75.7066	15.301
		75.7428	15.3196
		75.7845	15.3382
		75.8149	15.3569
		75.8562	15.3756
		75.8941	15.3942
		75.9368	15.4129
		75.9713	15.4316
		76.0101	15.4503
		76.0471	15.4691
		76.0857	15.4878
		76.1268	15.5066
		76.1642	15.5253
		76.199	15.5441
		76.2387	15.5629
		76.2735	15.5817
		76.3132	15.6006
		76.3519	15.6194
		76.3888	15.6382
		76.427	15.6571
		76.4684	15.676
		76.5053	15.6949
		76.5456	15.7138
		76.5852	15.7327
		76.6267	15.7517
		76.6622	15.7705
		76.7065	15.7895
		76.7404	15.8085
		76.7809	15.8275
		76.8148	15.8464
		76.8555	15.8654
		76.8934	15.8844
		76.9295	15.9035
		76.9713	15.9225
		77.0066	15.9415
		77.0415	15.9606
		77.0831	15.9796
		77.1176	15.9986
		77.1587	16.0177
		77.1949	16.0368
		77.2365	16.0559
		77.2781	16.0751
		77.3206	16.0942
		77.3552	16.1134
		77.3976	16.1326
		77.4326	16.1518
		77.4735	16.171
		77.506	16.1902
		77.5466	16.2094
		77.58	16.2286
		77.6243	16.2478
		77.6606	16.2671
		77.7023	16.2863
		77.7385	16.3055
		77.7744	16.3248
		77.8091	16.3441
		77.8523	16.3634
		77.8951	16.3827
		77.9325	16.402
		77.9683	16.4213
		78.0095	16.4406
		78.0434	16.4599
		78.0888	16.4792
		78.1241	16.4985
		78.1651	16.5179
		78.2017	16.5373
		78.2437	16.5567
		78.2776	16.576
		78.3168	16.5954
		78.3547	16.6149
		78.3976	16.6343
		78.427	16.6537
		78.474	16.6732
		78.5129	16.6927
		78.552	16.7122
		78.5923	16.7316
		78.6263	16.7512
		78.661	16.7707
		78.702	16.7902
		78.7368	16.8097
		78.7792	16.8293
		78.8152	16.8488
		78.8569	16.8684
		78.8909	16.8879
		78.934	16.9075
		78.9699	16.9271
		79.011	16.9466
		79.0456	16.9663
		79.0859	16.9859
		79.1265	17.0056
		79.1632	17.0252
		79.1987	17.0449
		79.2393	17.0646
		79.2767	17.0843
		79.3183	17.104
		79.3537	17.1238
		79.3905	17.1436
		79.4239	17.1633
		79.4677	17.183
		79.509	17.2028
		79.5513	17.2226
		79.5848	17.2423
		79.6254	17.2621
		79.6617	17.2819
		79.702	17.3017
		79.734	17.3216
		79.779	17.3414
		79.8175	17.3612
		79.8592	17.381
		79.8912	17.4009
		79.9379	17.4207
		79.9718	17.4406
		80.0139	17.4605
		80.0441	17.4804
		80.0889	17.5003
		80.1264	17.5202
		80.1684	17.5402
		80.2097	17.5601
		80.2455	17.5801
		80.2849	17.6001
		80.3232	17.6208
		80.3627	17.6432
		80.4008	17.6668
		80.4383	17.6908
		80.4784	17.7149
		80.5139	17.739
		80.556	17.7632
		80.5894	17.7876
		80.6298	17.8121
		80.6736	17.8368
		80.7081	17.8609
		80.7504	17.8833
		80.7911	17.9047
		80.8248	17.9258
		80.8631	17.9468
		80.9014	17.9678
		80.9488	17.9887
		80.9792	18.0097
		81.0203	18.0306
		81.0576	18.0512
		81.0997	18.0719
		81.1301	18.0925
		81.1713	18.1131
		81.2103	18.1337
		81.2539	18.1543
		81.2877	18.1749
		81.3296	18.1956
		81.3697	18.2162
		81.411	18.2369
		81.4392	18.2577
		81.4801	18.2783
		81.5155	18.299
		81.5551	18.3197
		81.5952	18.3404
		81.6344	18.3611
		81.6715	18.3818
		81.7087	18.4026
		81.75	18.4232
		81.7906	18.4439
		81.8268	18.4646
		81.8686	18.4853
		81.9065	18.506
		81.9448	18.5267
		81.9828	18.5474
		82.0243	18.568
		82.0562	18.5886
		82.0957	18.6091
		82.1353	18.6297
		82.1762	18.6503
		82.209	18.6708
		82.2487	18.6914
		82.2864	18.712
		82.3335	18.7326
		82.3727	18.7532
		82.4102	18.7739
		82.4464	18.7946
		82.4848	18.8153
		82.5229	18.836
		82.5619	18.8567
		82.6029	18.8773
		82.644	18.898
		82.6813	18.9186
		82.7174	18.9392
		82.7531	18.9599
		82.7921	18.9805
		82.8332	19.0012
		82.8763	19.0219
		82.9145	19.0426
		82.955	19.0634
		82.987	19.0842
		83.03	19.105
		83.0634	19.1259
		83.1	19.1469
		83.1403	19.1678
		83.1769	19.1887
		83.2158	19.2097
		83.2593	19.2306
		83.2932	19.2515
		83.3341	19.2724
		83.374	19.2933
		83.4096	19.3143
		83.4498	19.3351
		83.4901	19.356
		83.529	19.3769
		83.5648	19.3978
		83.6018	19.4187
		83.6445	19.4396
		83.6846	19.4604
		83.7242	19.4813
		83.7601	19.5022
		83.7964	19.5231
		83.8353	19.5439
		83.8727	19.5648
		83.9163	19.5857
		83.9519	19.6065
		83.99	19.6273
		84.0319	19.6483
		84.068	19.6692
		84.1062	19.6901
		84.1407	19.7111
		84.1804	19.7319
		84.2245	19.7528
		84.2593	19.7737
		84.2974	19.7948
		84.3458	19.8158
		84.3758	19.8368
		84.4181	19.8577
		84.4552	19.8787
		84.4943	19.8997
		84.5343	19.9207
		84.574	19.9417
		84.6104	19.9628
		84.649	19.9839
		84.6882	20.0049
		84.7295	20.026
		84.764	20.0471
		84.8061	20.0683
		84.8398	20.0897
		84.881	20.111
		84.9173	20.1325
		84.9592	20.1541
		84.9953	20.1756
		85.0336	20.1972
		85.0676	20.2188
		85.1076	20.2403
		85.1479	20.2619
		85.1917	20.2833
		85.2261	20.3047
		85.2652	20.326
		85.3046	20.3474
		85.3433	20.3687
		85.38	20.39
		85.4193	20.4113
		85.4572	20.4327
		85.4993	20.4542
		85.5362	20.4759
		85.5767	20.4975
		85.6126	20.5193
		85.6543	20.5411
		85.6888	20.563
		85.7296	20.5848
		85.765	20.6067
		85.8062	20.6286
		85.8399	20.6504
		85.8847	20.6721
		85.9228	20.6938
		85.9637	20.7154
		85.9964	20.7371
		86.0359	20.7586
		86.0723	20.7802
		86.1147	20.8017
		86.1483	20.8231
		86.1931	20.8446
		86.2326	20.8661
		86.2668	20.8877
		86.3082	20.9092
		86.3485	20.9307
		86.3836	20.9522
		86.4254	20.9737
		86.4646	20.9953
		86.5018	21.0168
		86.538	21.0385
		86.5786	21.0601
		86.6192	21.0816
		86.655	21.1032
		86.6977	21.1248
		86.7405	21.1464
		86.7716	21.1681
		86.8142	21.1897
		86.8496	21.2113
		86.8909	21.233
		86.9258	21.2546
		86.9681	21.2764
		87.0028	21.2981
		87.0456	21.3198
		87.0802	21.3416
		87.1257	21.3634
		87.1595	21.3851
		87.2077	21.4069
		87.2398	21.4287
		87.2814	21.4506
		87.3188	21.4724
		87.3552	21.4942
		87.3959	21.5161
		87.4424	21.538
		87.477	21.5598
		87.517	21.5817
		87.5518	21.6036
		87.5945	21.6254
		87.6298	21.6473
		87.6745	21.6691
		87.7118	21.6909
		87.7478	21.7127
		87.7901	21.7345
		87.8294	21.7564
		87.8646	21.7782
		87.9047	21.8
		87.9457	21.8219
		87.9861	21.8438
		88.0254	21.8658
		88.0639	21.8877
		88.0988	21.9097
		88.1398	21.9316
		88.1794	21.9535
		88.2202	21.9754
		88.2528	21.9973
		88.2971	22.0191
		88.335	22.0409
		88.374	22.0627
		88.4112	22.0845
		88.4514	22.1063
		88.489	22.1281
		88.5299	22.1499
		88.5699	22.1718
		88.6089	22.1936
		88.6428	22.2155
		88.6807	22.2374
		88.7243	22.2594
		88.7642	22.2813
		88.8038	22.3033
		88.8452	22.3253
		88.8806	22.3473
		88.9204	22.3693
		88.9622	22.3914
		88.999	22.4134
		89.0387	22.4355
		89.0802	22.4575
		89.1218	22.4796
		89.1576	22.5017
		89.193	22.5237
		89.2319	22.5457
		89.2728	22.5677
		89.3109	22.5897
		89.347	22.6118
		89.3912	22.6338
		89.4269	22.6559
		89.4694	22.6779
		89.506	22.7001
		89.5505	22.7222
		89.5843	22.7444
		89.6223	22.7665
		89.6653	22.7887
		89.7011	22.8108
		89.737	22.8329
		89.7761	22.855
		89.8207	22.8771
		89.8532	22.8992
		89.9014	22.9213
		89.9403	22.9434
		89.9722	22.9655
		90.0173	22.9876
		90.0568	23.0098
		90.0934	23.0319
		90.1344	23.054
		90.1775	23.0761
		90.2164	23.0983
		90.2586	23.1204
		90.2911	23.1425
		90.3297	23.1647
		90.374	23.1868
		90.4098	23.209
		90.4466	23.2311
		90.4872	23.2533
		90.5291	23.2755
		90.5657	23.2977
		90.6091	23.3199
		90.6465	23.3422
		90.6822	23.3644
		90.7205	23.3866
		90.7581	23.4089
		90.7997	23.431
		90.8387	23.4533
		90.8806	23.4755
		90.9159	23.4978
		90.9597	23.5201
		91.0007	23.5424
		91.0393	23.5648
		91.0801	23.587
		91.1153	23.6093
		91.1602	23.6316
		91.1989	23.6538
		91.2384	23.6761
		91.274	23.6984
		91.3123	23.7206
		91.3537	23.7429
		91.3967	23.7651
		91.4295	23.7874
		91.4713	23.8097
		91.5098	23.832
		91.5505	23.8543
[truncated: 1,987 more rows]

## Sheet: Figure 2g
		tem1	flow1	tem2	flow2
		16.5193	-0.109417	17.4868	0.0503366
		16.5285	-0.110364	17.4946	0.0497321
		16.5422	-0.111305	17.5019	0.0491342
		16.5605	-0.112242	17.5162	0.0485375
		16.5706	-0.113173	17.5216	0.0479399
		16.5833	-0.114096	17.529	0.0473442
		16.5974	-0.115017	17.54	0.0467394
		16.6127	-0.11593	17.5513	0.046142
		16.6231	-0.116835	17.5642	0.0455482
		16.6357	-0.117735	17.5735	0.0449512
		16.6514	-0.118625	17.5851	0.0443541
		16.665	-0.119518	17.5925	0.0437553
		16.6766	-0.120406	17.6042	0.0431537
		16.6837	-0.121285	17.6181	0.0425528
		16.701	-0.122162	17.6281	0.0419542
		16.7145	-0.123035	17.6451	0.0413521
		16.7239	-0.123898	17.6459	0.0407536
		16.7323	-0.124759	17.6591	0.0401526
		16.7483	-0.125625	17.674	0.0395532
		16.7605	-0.126489	17.6824	0.038957
		16.7763	-0.127352	17.6901	0.0383606
		16.7898	-0.128208	17.7067	0.0377639
		16.8058	-0.129061	17.7154	0.0371658
		16.8189	-0.129922	17.7274	0.0365693
		16.8351	-0.130784	17.7402	0.0359695
		16.8482	-0.131639	17.752	0.0353716
		16.8642	-0.132505	17.7634	0.0347738
		16.8808	-0.133375	17.7751	0.0341752
		16.8942	-0.134241	17.7863	0.0335745
		16.9142	-0.135115	17.796	0.0329727
		16.9278	-0.135996	17.8149	0.0323702
		16.9466	-0.136888	17.8282	0.031767
		16.9613	-0.137789	17.8388	0.0311619
		16.9792	-0.138694	17.8544	0.030551
		16.9948	-0.139602	17.8633	0.0299402
		17.0018	-0.140527	17.8808	0.0293259
		17.0236	-0.141458	17.8973	0.0287091
		17.0432	-0.1424	17.9116	0.0280942
		17.0597	-0.143355	17.921	0.0274765
		17.076	-0.144317	17.9372	0.0268524
		17.0903	-0.145293	17.9574	0.0262266
		17.1122	-0.146276	17.9664	0.0256019
		17.1305	-0.147269	17.9868	0.0249791
		17.1491	-0.148274	17.996	0.0243494
		17.1673	-0.149297	18.0069	0.023722
		17.1891	-0.150335	18.0296	0.0230931
		17.2131	-0.151381	18.0413	0.0224669
		17.2395	-0.152438	18.0604	0.0218266
		17.2566	-0.153508	18.0814	0.0211881
		17.2827	-0.154594	18.094	0.0205509
		17.2989	-0.155691	18.1142	0.0199077
		17.3295	-0.156806	18.1302	0.0192594
		17.3452	-0.157942	18.1495	0.0186064
		17.3672	-0.159094	18.1657	0.0179532
		17.3844	-0.160257	18.1745	0.0172912
		17.4173	-0.161433	18.1979	0.0166253
		17.4415	-0.162632	18.2207	0.0159514
		17.4589	-0.163851	18.2394	0.0152815
		17.4875	-0.165093	18.2578	0.0146083
		17.5149	-0.166354	18.2713	0.0139299
		17.5352	-0.167633	18.2903	0.0132513
		17.5631	-0.168929	18.3122	0.0125697
		17.5945	-0.170243	18.3257	0.0118868
		17.624	-0.171573	18.35	0.0111968
		17.6532	-0.172927	18.3739	0.0105076
		17.678	-0.174303	18.3991	0.00981523
		17.7084	-0.175702	18.4151	0.0091194
		17.7377	-0.177113	18.4347	0.00841849
		17.7695	-0.178539	18.4548	0.00771185
		17.798	-0.179991	18.4735	0.00700242
		17.8233	-0.181474	18.4972	0.00628955
		17.8562	-0.182974	18.519	0.00556879
		17.8851	-0.184489	18.5355	0.00484474
		17.9196	-0.18603	18.5627	0.004125
		17.9534	-0.187595	18.5836	0.00340132
		17.9784	-0.189186	18.6035	0.00267167
		18.0115	-0.190797	18.621	0.00193477
		18.0478	-0.192441	18.6509	0.00119621
		18.0802	-0.194105	18.6757	0.000454476
		18.1096	-0.195789	18.6971	-0.000292345
		18.1464	-0.197493	18.7211	-0.00104285
		18.1847	-0.199227	18.7456	-0.00179247
		18.2161	-0.200989	18.7676	-0.0025473
		18.2565	-0.202774	18.7915	-0.00331027
		18.2945	-0.204581	18.8178	-0.00407655
		18.3349	-0.206407	18.8386	-0.0048455
		18.3698	-0.208254	18.8695	-0.00561114
		18.4042	-0.210124	18.8915	-0.00638327
		18.4384	-0.212018	18.9227	-0.00715946
		18.4852	-0.213933	18.9465	-0.00793731
		18.5248	-0.215872	18.9681	-0.00872228
		18.5606	-0.21783	18.996	-0.00951259
		18.5963	-0.219815	19.0259	-0.0103101
		18.6376	-0.221822	19.0487	-0.0111063
		18.6797	-0.22385	19.0695	-0.011906
		18.7215	-0.225904	19.1003	-0.0127094
		18.7604	-0.227982	19.1267	-0.0135209
		18.8033	-0.230084	19.151	-0.0143342
		18.845	-0.232211	19.1792	-0.0151504
		18.8875	-0.234363	19.2097	-0.0159641
		18.9315	-0.236536	19.2362	-0.0167834
		18.9751	-0.238734	19.2631	-0.0176034
		19.0235	-0.240955	19.2966	-0.0184194
		19.0668	-0.243208	19.3245	-0.0192443
		19.1089	-0.245479	19.3507	-0.0200773
		19.159	-0.247768	19.3802	-0.0209069
		19.1955	-0.250086	19.4058	-0.0217397
		19.2425	-0.252428	19.4421	-0.0225764
		19.2962	-0.254793	19.4659	-0.023413
		19.343	-0.257182	19.4993	-0.0242572
		19.394	-0.259597	19.5276	-0.025102
		19.4403	-0.262028	19.5524	-0.0259484
		19.4842	-0.264477	19.5772	-0.0268044
		19.5331	-0.266942	19.6137	-0.027662
		19.5851	-0.269437	19.6431	-0.0285215
		19.63	-0.27196	19.676	-0.0293887
		19.6842	-0.274493	19.7045	-0.0302527
		19.7318	-0.277043	19.7368	-0.0311164
		19.7887	-0.279618	19.7735	-0.0319883
		19.8376	-0.282213	19.8006	-0.0328683
		19.8833	-0.284827	19.8348	-0.0337491
		19.9314	-0.287464	19.8664	-0.0346364
		19.9929	-0.290123	19.893	-0.0355203
		20.0436	-0.292803	19.9261	-0.036407
		20.0951	-0.295501	19.9645	-0.0372978
		20.1521	-0.298209	20.0028	-0.0381874
		20.2039	-0.300942	20.0276	-0.0390861
		20.2564	-0.303699	20.0601	-0.0399902
		20.3114	-0.306469	20.0922	-0.0408918
		20.3651	-0.309262	20.1277	-0.0417925
		20.428	-0.312078	20.1598	-0.0426952
		20.4779	-0.314906	20.1928	-0.0435982
		20.5341	-0.317749	20.2221	-0.0445048
		20.5864	-0.320615	20.2535	-0.0454093
		20.6448	-0.323504	20.2903	-0.0463109
		20.7024	-0.326411	20.3255	-0.047214
		20.7603	-0.329335	20.3636	-0.0481184
		20.8115	-0.332271	20.3993	-0.0490264
		20.8685	-0.33523	20.4321	-0.0499368
		20.9332	-0.3382	20.4675	-0.0508484
		20.9855	-0.341181	20.5032	-0.0517627
		21.0497	-0.34419	20.5361	-0.0526784
		21.1111	-0.34721	20.5692	-0.0535955
		21.1667	-0.350243	20.6092	-0.0545202
		21.2223	-0.353287	20.6445	-0.0554467
		21.2849	-0.356345	20.6812	-0.0563754
		21.3481	-0.359423	20.7217	-0.057303
		21.404	-0.362512	20.7501	-0.0582284
		21.4657	-0.365615	20.7876	-0.059162
		21.5248	-0.368738	20.8305	-0.0600937
		21.5828	-0.37187	20.8653	-0.0610263
		21.6488	-0.375012	20.8997	-0.0619592
		21.7101	-0.378169	20.9383	-0.0628948
		21.7774	-0.381332	20.9773	-0.0638315
		21.8388	-0.384509	21.0056	-0.0647649
		21.9015	-0.387705	21.0477	-0.0657028
		21.9661	-0.390905	21.0814	-0.0666385
		22.0265	-0.39412	21.1118	-0.0675713
		22.0918	-0.397346	21.1541	-0.068501
		22.1535	-0.400577	21.1948	-0.0694349
		22.2211	-0.403819	21.2322	-0.0703678
		22.2783	-0.407073	21.2717	-0.0713015
		22.3451	-0.410336	21.305	-0.0722332
		22.415	-0.413613	21.3385	-0.0731612
		22.4773	-0.416904	21.3802	-0.0740959
		22.5408	-0.420197	21.4156	-0.0750299
		22.6073	-0.423501	21.4522	-0.0759683
		22.6729	-0.42681	21.4914	-0.0769124
		22.7363	-0.430127	21.5317	-0.0778581
		22.8038	-0.43345	21.5658	-0.0787979
		22.8736	-0.436782	21.6034	-0.0797393
		22.9378	-0.440124	21.6415	-0.0806806
		23.0125	-0.443478	21.6775	-0.0816205
		23.0728	-0.446836	21.7189	-0.082566
		23.142	-0.450192	21.7536	-0.0835111
		23.2084	-0.45356	21.7981	-0.0844512
		23.2721	-0.456936	21.8316	-0.0853844
		23.3359	-0.460324	21.8713	-0.0863155
		23.4049	-0.463714	21.9092	-0.0872458
		23.4787	-0.467108	21.9489	-0.088178
		23.5429	-0.47051	21.9882	-0.0891101
		23.6167	-0.473912	22.0322	-0.090043
		23.6841	-0.477315	22.0621	-0.090977
		23.7505	-0.480722	22.1088	-0.091905
		23.8183	-0.48414	22.1482	-0.0928334
		23.8856	-0.487558	22.1842	-0.0937611
		23.9563	-0.490976	22.227	-0.0946954
		24.0324	-0.494395	22.2639	-0.0956267
		24.1031	-0.497819	22.2965	-0.0965573
		24.1681	-0.501246	22.3413	-0.0974828
		24.2372	-0.504675	22.3811	-0.098405
		24.3136	-0.508106	22.4199	-0.0993245
		24.3843	-0.511545	22.4625	-0.100246
		24.4481	-0.514984	22.5083	-0.101168
		24.5176	-0.518418	22.5429	-0.102084
		24.5911	-0.521856	22.5807	-0.103002
		24.6622	-0.525299	22.6193	-0.10392
		24.7376	-0.52874	22.6636	-0.104841
		24.7995	-0.532179	22.702	-0.105754
		24.874	-0.535619	22.7405	-0.106667
		24.9436	-0.539066	22.7887	-0.107579
		25.0134	-0.542513	22.823	-0.108494
		25.0808	-0.545958	22.8595	-0.109408
		25.1511	-0.549402	22.9003	-0.110314
		25.2238	-0.552845	22.9469	-0.111224
		25.2945	-0.556288	22.9836	-0.11213
		25.3665	-0.559731	23.0238	-0.113031
		25.4327	-0.563166	23.0684	-0.113926
		25.514	-0.566607	23.1016	-0.114823
		25.5903	-0.570046	23.1479	-0.115724
		25.6614	-0.573472	23.1829	-0.116619
		25.7334	-0.576898	23.2241	-0.117505
		25.7976	-0.580323	23.2612	-0.118385
		25.8724	-0.583742	23.3013	-0.11927
		25.9449	-0.587161	23.3406	-0.120146
		26.0127	-0.590575	23.39	-0.121024
		26.0878	-0.593987	23.4242	-0.121902
		26.1617	-0.597393	23.4637	-0.122777
		26.2273	-0.600792	23.5031	-0.123653
		26.2999	-0.604188	23.5474	-0.124522
		26.3764	-0.607589	23.5838	-0.12539
		26.4551	-0.610981	23.6283	-0.126265
		26.5221	-0.614365	23.6645	-0.127135
		26.6	-0.617748	23.6996	-0.127997
		26.6694	-0.621134	23.7484	-0.128863
		26.7371	-0.624511	23.7864	-0.129722
		26.8093	-0.627876	23.8271	-0.130581
		26.8807	-0.631247	23.8749	-0.131437
		26.9575	-0.63461	23.9116	-0.132283
		27.0301	-0.637967	23.9514	-0.133133
		27.1077	-0.641313	23.9866	-0.133982
		27.1791	-0.644656	24.0341	-0.134823
		27.2503	-0.647993	24.071	-0.135661
		27.3247	-0.651326	24.1137	-0.136498
		27.4029	-0.654646	24.1563	-0.137331
		27.4732	-0.657958	24.1921	-0.138161
		27.5424	-0.661268	24.2325	-0.13899
		27.6188	-0.664569	24.279	-0.139808
		27.6915	-0.66787	24.3088	-0.140631
		27.7589	-0.671164	24.3542	-0.141443
		27.836	-0.674449	24.3912	-0.142253
		27.9076	-0.677729	24.4312	-0.143059
		27.9876	-0.681001	24.4743	-0.143867
		28.0508	-0.684267	24.5191	-0.144678
		28.1234	-0.687528	24.5519	-0.145485
		28.1904	-0.690783	24.5881	-0.146287
		28.268	-0.694029	24.6376	-0.14708
		28.3362	-0.697269	24.6788	-0.147878
		28.416	-0.700501	24.7146	-0.148668
		28.4909	-0.703719	24.7579	-0.149462
		28.5643	-0.706932	24.8014	-0.150257
		28.6363	-0.710139	24.8421	-0.151052
		28.6971	-0.713338	24.8798	-0.151832
		28.7759	-0.716525	24.9184	-0.152606
		28.8518	-0.719702	24.9609	-0.153373
		28.9252	-0.722871	24.9979	-0.154141
		28.9985	-0.726034	25.0406	-0.154909
		29.0722	-0.729187	25.0778	-0.155674
		29.1514	-0.732331	25.1149	-0.156439
		29.2165	-0.735473	25.1533	-0.157198
		29.2852	-0.738607	25.1967	-0.15795
		29.3694	-0.741731	25.2418	-0.158695
		29.4436	-0.744839	25.2797	-0.159446
		29.5111	-0.747939	25.32	-0.160195
		29.5878	-0.751036	25.3581	-0.160947
		29.6567	-0.754123	25.3968	-0.16169
		29.7298	-0.757205	25.4381	-0.162428
		29.8001	-0.760282	25.4726	-0.163166
		29.8776	-0.76335	25.5079	-0.163891
		29.9458	-0.766399	25.5517	-0.164612
		30.0157	-0.769439	25.5952	-0.165333
		30.0963	-0.772472	25.6343	-0.166048
		30.1651	-0.775502	25.6804	-0.166764
		30.2432	-0.778526	25.7169	-0.16747
		30.3124	-0.781542	25.7534	-0.168173
		30.3872	-0.784548	25.795	-0.168881
		30.4585	-0.787542	25.83	-0.169588
		30.533	-0.790526	25.8702	-0.170286
		30.5978	-0.793502	25.9122	-0.170984
		30.6716	-0.79647	25.9463	-0.171683
		30.7411	-0.799429	25.996	-0.172376
		30.8155	-0.802375	26.0311	-0.173067
		30.8921	-0.805311	26.0725	-0.173749
		30.9612	-0.808241	26.104	-0.174433
		31.0298	-0.81116	26.1457	-0.175114
		31.1037	-0.814069	26.1795	-0.175788
		31.1807	-0.816964	26.2288	-0.176458
		31.2528	-0.819849	26.2675	-0.177131
		31.3238	-0.822727	26.3019	-0.177802
		31.3927	-0.825601	26.3423	-0.178464
		31.4611	-0.828464	26.3786	-0.179123
		31.5384	-0.831323	26.4258	-0.17978
		31.6111	-0.834177	26.4599	-0.180435
		31.6805	-0.837016	26.5001	-0.181087
		31.7522	-0.839846	26.534	-0.181732
		31.8182	-0.842663	26.5768	-0.182377
		31.8946	-0.845479	26.6146	-0.183019
		31.9655	-0.848285	26.6491	-0.183653
		32.0377	-0.851081	26.6888	-0.184283
		32.1102	-0.853863	26.7293	-0.184915
		32.1868	-0.856637	26.7664	-0.185546
		32.2495	-0.859404	26.8089	-0.186173
		32.3208	-0.862155	26.8411	-0.186793
		32.3979	-0.864899	26.8842	-0.187415
		32.4663	-0.867632	26.9208	-0.188034
		32.5385	-0.870362	26.9606	-0.188647
		32.6058	-0.873075	26.9973	-0.189254
		32.6788	-0.875782	27.0404	-0.189864
		32.7506	-0.878481	27.0789	-0.190467
		32.8242	-0.881179	27.1173	-0.191069
		32.894	-0.883867	27.1577	-0.191666
		32.9646	-0.886544	27.1933	-0.192262
		33.0344	-0.889214	27.2294	-0.192859
		33.1043	-0.891873	27.2701	-0.193449
		33.1721	-0.894527	27.3087	-0.194036
		33.2484	-0.897165	27.3401	-0.19462
		33.3122	-0.899803	27.3848	-0.195203
		33.3841	-0.902433	27.4227	-0.195784
		33.4543	-0.905047	27.4575	-0.196363
		33.5215	-0.907656	27.4978	-0.196942
		33.5891	-0.910255	27.5376	-0.197515
		33.6604	-0.912846	27.5727	-0.198078
		33.7272	-0.915425	27.6064	-0.198641
		33.7967	-0.917997	27.6477	-0.199201
		33.8752	-0.920562	27.6807	-0.199757
		33.9494	-0.923129	27.7264	-0.200312
		34.0179	-0.925682	27.7658	-0.200865
		34.09	-0.928223	27.801	-0.201414
		34.157	-0.930763	27.8338	-0.201959
		34.2259	-0.933292	27.8749	-0.202495
		34.2954	-0.935816	27.9154	-0.203028
		34.3691	-0.938335	27.9521	-0.203571
		34.4385	-0.940845	27.9907	-0.204107
		34.4997	-0.943348	28.0291	-0.204643
		34.5683	-0.94584	28.0662	-0.205175
		34.6378	-0.948324	28.1099	-0.205705
		34.7054	-0.950799	28.1428	-0.206226
		34.774	-0.953272	28.181	-0.206749
		34.8471	-0.955737	28.2201	-0.20727
		34.9164	-0.958195	28.2567	-0.207792
		34.9847	-0.960648	28.2926	-0.208317
		35.0505	-0.96309	28.3271	-0.208832
		35.116	-0.965531	28.3711	-0.209342
		35.1813	-0.967968	28.4052	-0.20985
		35.2519	-0.970397	28.4398	-0.210363
		35.3234	-0.972819	28.4823	-0.210868
		35.3974	-0.975235	28.5129	-0.21137
		35.4611	-0.977639	28.5525	-0.211864
		35.5312	-0.980039	28.5858	-0.212363
		35.6003	-0.982429	28.626	-0.212859
		35.6654	-0.984814	28.6686	-0.21335
		35.7362	-0.987196	28.7062	-0.213838
		35.806	-0.989569	28.7395	-0.21433
		35.87	-0.991936	28.7767	-0.214818
		35.9379	-0.994297	28.8191	-0.215299
		36.0047	-0.996656	28.8515	-0.21578
		36.0732	-0.999011	28.894	-0.216265
		36.1409	-1.00137	28.9252	-0.216747
		36.2073	-1.00371	28.9622	-0.217223
		36.2809	-1.00605	29.0003	-0.217695
		36.3413	-1.00838	29.032	-0.21817
		36.4117	-1.01071	29.067	-0.218643
		36.4757	-1.01304	29.1019	-0.219111
		36.5461	-1.01536	29.1381	-0.219573
		36.6142	-1.01768	29.1808	-0.220032
		36.6845	-1.01999	29.2168	-0.220492
		36.7487	-1.02229	29.2526	-0.22095
		36.8194	-1.02458	29.291	-0.221407
		36.8818	-1.02688	29.3218	-0.22186
		36.9443	-1.02917	29.366	-0.222312
		37.0159	-1.03147	29.4017	-0.22276
		37.0825	-1.03376	29.4389	-0.223206
		37.15	-1.03604	29.4705	-0.223653
		37.2163	-1.03831	29.5069	-0.2241
		37.2865	-1.04059	29.5456	-0.224549
		37.3507	-1.04286	29.5785	-0.225
		37.4189	-1.04513	29.6134	-0.225446
		37.4814	-1.0474	29.6493	-0.225888
		37.5505	-1.04966	29.6923	-0.226329
		37.6191	-1.05193	29.7206	-0.226767
		37.6866	-1.05418	29.7682	-0.227202
		37.7519	-1.05642	29.806	-0.227635
		37.8215	-1.05868	29.8342	-0.228073
		37.8847	-1.06092	29.8655	-0.228511
		37.9571	-1.06317	29.9033	-0.228944
		38.0193	-1.0654	29.9423	-0.22937
		38.0846	-1.06764	29.9832	-0.229797
		38.15	-1.06987	30.013	-0.230229
		38.2213	-1.07209	30.0502	-0.23066
		38.2832	-1.07432	30.0942	-0.231086
		38.3486	-1.07655	30.123	-0.231512
		38.4175	-1.07878	30.1661	-0.231939
		38.4769	-1.081	30.1996	-0.232357
		38.5476	-1.08322	30.2352	-0.232769
		38.6166	-1.08544	30.272	-0.233186
		38.6768	-1.08766	30.3069	-0.233601
		38.743	-1.08988	30.345	-0.234015
		38.8144	-1.0921	30.3822	-0.234427
		38.8781	-1.09432	30.4154	-0.234835
		38.9441	-1.09653	30.4537	-0.235248
		39.0081	-1.09874	30.4889	-0.235659
		39.0776	-1.10095	30.5223	-0.236069
		39.1445	-1.10316	30.5626	-0.236481
		39.2153	-1.10537	30.5964	-0.236894
		39.2703	-1.10757	30.6331	-0.237305
		39.3304	-1.10977	30.6738	-0.237711
		39.3951	-1.11197	30.711	-0.238117
		39.4664	-1.11417	30.7461	-0.23852
		39.5238	-1.11637	30.7836	-0.238927
		39.5893	-1.11858	30.815	-0.239331
		39.656	-1.12078	30.8544	-0.239731
		39.717	-1.12299	30.8931	-0.240129
		39.7902	-1.1252	30.9309	-0.24053
		39.8521	-1.1274	30.9607	-0.240928
		39.9225	-1.1296	30.9975	-0.241323
		39.9876	-1.13181	31.039	-0.241719
		40.0532	-1.13402	31.0715	-0.242115
		40.1141	-1.13623	31.1017	-0.242514
		40.1792	-1.13844	31.1375	-0.242909
		40.2508	-1.14065	31.1765	-0.243305
		40.3169	-1.14286	31.2101	-0.243702
		40.3786	-1.14506	31.2437	-0.244098
		40.4476	-1.14727	31.2838	-0.244486
		40.5091	-1.14948	31.3162	-0.244877
		40.5774	-1.15169	31.3573	-0.245269
		40.6402	-1.1539	31.3927	-0.245662
		40.709	-1.15611	31.4281	-0.24605
		40.7733	-1.15832	31.4617	-0.246433
		40.8367	-1.16053	31.5009	-0.246824
		40.9008	-1.16276	31.5379	-0.24721
		40.9635	-1.16497	31.5752	-0.247598
		41.0317	-1.1672	31.6109	-0.247991
		41.101	-1.16942	31.6478	-0.248387
		41.1622	-1.17164	31.6842	-0.248778
		41.226	-1.17387	31.7154	-0.249163
		41.2913	-1.17609	31.7545	-0.249551
		41.3505	-1.17833	31.7898	-0.249941
		41.4175	-1.18056	31.8269	-0.250334
		41.4845	-1.18279	31.8615	-0.250715
		41.5448	-1.18503	31.9026	-0.251101
		41.613	-1.18727	31.9422	-0.251484
		41.6753	-1.18951	31.9719	-0.251866
		41.7449	-1.19175	32.0058	-0.252251
		41.8084	-1.19399	32.0461	-0.252635
		41.8779	-1.19623	32.0769	-0.253023
		41.9384	-1.19847	32.1103	-0.253411
		42.0059	-1.20072	32.148	-0.253797
		42.0699	-1.20297	32.186	-0.254178
		42.1339	-1.20522	32.2232	-0.254568
		42.199	-1.20748	32.2605	-0.254955
		42.2583	-1.20974	32.2974	-0.255342
		42.3202	-1.212	32.3303	-0.255726
		42.3859	-1.21428	32.3679	-0.256099
		42.4556	-1.21655	32.4072	-0.256478
		42.5191	-1.21882	32.4425	-0.25686
		42.5827	-1.2211	32.4751	-0.257243
		42.6525	-1.22338	32.5127	-0.257626
		42.7159	-1.22567	32.5493	-0.258014
		42.7801	-1.22795	32.5858	-0.258396
		42.8485	-1.23025	32.6244	-0.25878
		42.9061	-1.23253	32.6596	-0.259165
		42.9718	-1.23483	32.695	-0.25955
		43.0329	-1.23713	32.7255	-0.25994
		43.1007	-1.23944	32.769	-0.260328
		43.1673	-1.24175	32.8013	-0.260715
		43.228	-1.24407	32.8371	-0.261099
		43.2913	-1.24638	32.8736	-0.261486
		43.3597	-1.2487	32.9098	-0.261869
		43.4201	-1.25102	32.9436	-0.262253
		43.4858	-1.25334	32.9836	-0.262642
		43.5554	-1.25568	33.0208	-0.263029
		43.6147	-1.25801	33.0503	-0.263417
		43.6771	-1.26036	33.0913	-0.263803
		43.745	-1.2627	33.1279	-0.264189
		43.8107	-1.26505	33.1598	-0.264577
		43.8779	-1.2674	33.1967	-0.264961
		43.9415	-1.26976	33.2383	-0.265344
		44.0089	-1.27213	33.2744	-0.265731
		44.0682	-1.2745	33.3042	-0.266122
		44.132	-1.27688	33.3511	-0.266506
		44.1985	-1.27926	33.3876	-0.266895
		44.2643	-1.28165	33.4204	-0.267284
		44.33	-1.28403	33.4546	-0.26768
		44.3897	-1.28643	33.4956	-0.268069
		44.4566	-1.28883	33.5288	-0.268456
		44.5218	-1.29124	33.5667	-0.268845
		44.5866	-1.29364	33.6006	-0.269238
		44.6539	-1.29605	33.6417	-0.269627
		44.7136	-1.29846	33.6737	-0.27002
		44.7813	-1.30088	33.7166	-0.270409
		44.8479	-1.3033	33.7529	-0.2708
		44.9121	-1.30573	33.7849	-0.271192
		44.9697	-1.30817	33.8227	-0.271576
		45.0369	-1.31061	33.8607	-0.271965
		45.1013	-1.31305	33.9013	-0.272356
		45.1662	-1.3155	33.9367	-0.272753
		45.2264	-1.31795	33.9767	-0.273144
		45.2938	-1.32042	34.0139	-0.273536
		45.3648	-1.32288	34.0478	-0.273921
		45.4309	-1.32535	34.0836	-0.274316
		45.4901	-1.32782	34.1251	-0.274707
		45.5607	-1.33031	34.1565	-0.275101
		45.6168	-1.3328	34.194	-0.275499
		45.692	-1.33529	34.2359	-0.2759
		45.7509	-1.33779	34.266	-0.276298
		45.8177	-1.3403	34.3006	-0.276694
		45.8789	-1.34281	34.3359	-0.277095
		45.943	-1.34533	34.3715	-0.277495
		46.0038	-1.34785	34.4125	-0.277902
		46.0664	-1.35038	34.4474	-0.278304
		46.1304	-1.35291	34.4842	-0.278704
		46.1926	-1.35545	34.5229	-0.279108
		46.2572	-1.358	34.5626	-0.27951
		46.3254	-1.36055	34.593	-0.279912
		46.3916	-1.36311	34.6337	-0.28032
		46.456	-1.36568	34.6727	-0.280728
		46.5182	-1.36825	34.7087	-0.281131
		46.5857	-1.37082	34.7444	-0.28154
		46.6506	-1.37341	34.7866	-0.281941
		46.7183	-1.376	34.8213	-0.282348
		46.7817	-1.3786	34.8548	-0.282761
		46.8486	-1.3812	34.897	-0.283171
		46.912	-1.38381	34.936	-0.283582
		46.9754	-1.38642	34.9695	-0.283991
		47.0413	-1.38904	35.0044	-0.2844
		47.1031	-1.39166	35.0431	-0.28481
		47.1705	-1.3943	35.0839	-0.285225
		47.2371	-1.39695	35.1153	-0.285635
		47.307	-1.3996	35.1602	-0.28605
		47.3678	-1.40226	35.2005	-0.286462
		47.4297	-1.40492	35.2384	-0.286874
		47.4919	-1.4076	35.2741	-0.287284
		47.5577	-1.41028	35.3103	-0.28769
		47.6208	-1.41296	35.3456	-0.288106
		47.6806	-1.41565	35.3821	-0.28852
		47.7492	-1.41835	35.4196	-0.288932
		47.8144	-1.42104	35.4611	-0.289347
		47.8782	-1.42374	35.4957	-0.289765
		47.9459	-1.42644	35.5369	-0.290186
		48.0073	-1.42914	35.5768	-0.290607
		48.0718	-1.43186	35.6128	-0.291022
		48.138	-1.43458	35.6531	-0.291443
		48.1981	-1.43732	35.6892	-0.291864
		48.2669	-1.44006	35.7247	-0.292281
		48.3294	-1.44279	35.7648	-0.2927
		48.3955	-1.44554	35.803	-0.293123
		48.4581	-1.4483	35.8429	-0.293544
		48.5226	-1.45107	35.8726	-0.293966
		48.5867	-1.45384	35.9159	-0.294384
		48.6529	-1.45663	35.9536	-0.294805
		48.7198	-1.45941	35.9892	-0.295232
		48.7832	-1.46221	36.0209	-0.295651
		48.8469	-1.46499	36.0598	-0.296077
		48.9132	-1.4678	36.105	-0.296504
		48.9811	-1.47062	36.1448	-0.296934
		49.0427	-1.47344	36.1784	-0.297359
		49.1074	-1.47627	36.2126	-0.297786
		49.1815	-1.47911	36.2536	-0.298217
		49.2412	-1.48196	36.2898	-0.298646
		49.3027	-1.48481	36.3296	-0.299076
		49.3687	-1.48766	36.3654	-0.299508
		49.4343	-1.49052	36.4013	-0.299941
		49.4959	-1.49339	36.4431	-0.300375
		49.5616	-1.49627	36.4835	-0.300804
		49.6306	-1.49916	36.5248	-0.301224
		49.6913	-1.50205	36.5601	-0.301653
		49.7572	-1.50495	36.5941	-0.302083
		49.8223	-1.50785	36.6358	-0.302509
		49.8819	-1.51076	36.6711	-0.30294
		49.9474	-1.51368	36.7077	-0.303372
		50.0104	-1.5166	36.7454	-0.303802
		50.0731	-1.51953	36.7845	-0.304232
		50.14	-1.5222	36.8254	-0.304666
		50.2073	-1.52444	36.8628	-0.305104
		50.2753	-1.52665	36.9009	-0.30555
		50.3416	-1.52888	36.9365	-0.305994
		50.3985	-1.53122	36.9721	-0.306435
		50.4617	-1.5335	37.013	-0.30688
		50.5273	-1.53575	37.0493	-0.307323
		50.5934	-1.53801	37.0896	-0.307766
		50.6606	-1.54026	37.1324	-0.308208
		50.7295	-1.5425	37.1633	-0.308652
		50.79	-1.54482	37.1991	-0.309093
		50.8581	-1.54708	37.2425	-0.309534
		50.9171	-1.54945	37.2828	-0.309981
		50.9868	-1.55171	37.3161	-0.310425
		51.0438	-1.5541	37.3601	-0.310869
		51.1125	-1.55638	37.3898	-0.311311
		51.1782	-1.55869	37.4349	-0.311758
		51.2462	-1.56097	37.474	-0.312205
		51.3119	-1.56329	37.5065	-0.312663
		51.3752	-1.56563	37.548	-0.313116
		51.4367	-1.56801	37.5851	-0.313564
		51.5061	-1.57029	37.6259	-0.314011
		51.5731	-1.57261	37.6675	-0.314455
		51.6341	-1.57499	37.7052	-0.314906
		51.6982	-1.57735	37.7433	-0.315357
		51.7672	-1.57966	37.7779	-0.31581
		51.8269	-1.58207	37.821	-0.316259
		51.8998	-1.58435	37.8498	-0.316705
		51.9582	-1.58679	37.896	-0.317147
		52.0262	-1.58912	37.9295	-0.317602
		52.0849	-1.59157	37.9725	-0.318061
		52.1511	-1.59393	38.0061	-0.318519
		52.2126	-1.59635	38.0523	-0.31898
		52.2812	-1.5987	38.0855	-0.319438
		52.3379	-1.60118	38.1245	-0.319888
		52.4096	-1.6035	38.1632	-0.320338
		52.4736	-1.60591	38.2041	-0.320794
		52.5383	-1.60831	38.2365	-0.321251
		52.6045	-1.6107	38.2735	-0.321713
		52.671	-1.61311	38.3175	-0.322163
		52.733	-1.61556	38.3608	-0.322616
		52.7981	-1.61799	38.3999	-0.323076
		52.8597	-1.62045	38.4362	-0.32353
		52.9293	-1.62283	38.4769	-0.323982
		52.9889	-1.62533	38.5184	-0.324448
		53.0484	-1.62784	38.5511	-0.32491
		53.1161	-1.63026	38.5905	-0.325369
		53.1775	-1.63275	38.6344	-0.325832
		53.2491	-1.63513	38.6639	-0.326293
		53.3089	-1.63764	38.7087	-0.32676
		53.3806	-1.64002	38.7482	-0.327221
		53.4456	-1.64249	38.7841	-0.327681
		53.5053	-1.64502	38.8212	-0.328149
		53.5711	-1.64749	38.8592	-0.32862
		53.6271	-1.65008	38.902	-0.329084
		53.7025	-1.65244	38.9377	-0.32955
		53.7664	-1.65494	38.9778	-0.330018
		53.8283	-1.65747	39.0227	-0.330482
		53.8944	-1.65995	39.0594	-0.330945
		53.9671	-1.66236	39.0993	-0.331411
		54.0277	-1.66491	39.136	-0.331879
		54.0909	-1.66744	39.1745	-0.332344
		54.1534	-1.66999	39.2122	-0.332807
		54.2122	-1.67258	39.2527	-0.333268
		54.2795	-1.67506	39.2904	-0.33373
		54.3452	-1.67757	39.3303	-0.334199
		54.4105	-1.6801	39.3656	-0.334665
		54.4757	-1.68263	39.4039	-0.335129
		54.5374	-1.68521	39.4396	-0.335593
		54.6029	-1.68774	39.4882	-0.336059
		54.6634	-1.69033	39.5248	-0.336522
		54.7302	-1.69285	39.5614	-0.33699
		54.792	-1.69543	39.6031	-0.337455
		54.8596	-1.69794	39.6356	-0.337922
		54.9206	-1.70054	39.6756	-0.338388
		54.9857	-1.70309	39.7201	-0.338852
		55.0496	-1.70566	39.7579	-0.339317
		55.1105	-1.70827	39.7939	-0.339785
		55.1759	-1.71083	39.8354	-0.340256
		55.2435	-1.71337	39.8696	-0.340724
		55.3058	-1.71597	39.9117	-0.3412
		55.3739	-1.71852	39.9471	-0.341671
		55.44	-1.72108	39.9879	-0.342142
		55.5058	-1.72366	40.0315	-0.342617
		55.5638	-1.72633	40.0598	-0.343096
		55.6313	-1.72889	40.0997	-0.343573
		55.6941	-1.73152	40.1394	-0.344054
		55.7593	-1.73412	40.1788	-0.344539
		55.8192	-1.73679	40.2183	-0.345019
		55.8807	-1.73944	40.2538	-0.345495
		55.9471	-1.74204	40.2961	-0.345969
		56.0097	-1.74469	40.3346	-0.346449
		56.0738	-1.74732	40.3717	-0.346923
		56.1407	-1.74992	40.4123	-0.347398
		56.2076	-1.75252	40.4499	-0.347871
		56.2726	-1.75515	40.4859	-0.348348
		56.332	-1.75784	40.5313	-0.348822
		56.3928	-1.76052	40.5742	-0.349295
		56.4594	-1.76314	40.6059	-0.34977
		56.5163	-1.76587	40.6505	-0.350246
		56.5795	-1.76853	40.687	-0.350725
		56.643	-1.77119	40.7223	-0.351197
		56.7133	-1.77378	40.7658	-0.351676
		56.7766	-1.77645	40.8053	-0.352155
		56.8331	-1.7792	40.8419	-0.352635
		56.8982	-1.78186	40.8833	-0.353107
		56.9607	-1.78455	40.922	-0.353584
		57.0246	-1.78722	40.9612	-0.354063
		57.0878	-1.78992	40.9999	-0.354544
		57.1502	-1.79262	41.0368	-0.355021
		57.2169	-1.79527	41.0742	-0.355498
		57.279	-1.79798	41.1075	-0.355987
		57.3418	-1.80069	41.147	-0.356471
		57.4118	-1.80331	41.188	-0.356956
		57.4739	-1.80604	41.2304	-0.357437
		57.537	-1.80876	41.2686	-0.357923
		57.5954	-1.81154	41.3065	-0.358402
		57.6631	-1.8142	41.3441	-0.35888
		57.7237	-1.81696	41.3832	-0.359356
		57.7875	-1.81968	41.4222	-0.359836
		57.8475	-1.82245	41.461	-0.360319
		57.9153	-1.82514	41.4999	-0.360791
		57.9747	-1.82792	41.5457	-0.361273
		58.0402	-1.83063	41.5799	-0.361749
		58.1019	-1.83339	41.6222	-0.362227
		58.163	-1.83616	41.6578	-0.362708
		58.2274	-1.83889	41.6929	-0.363197
		58.2864	-1.84168	41.7327	-0.363684
		58.3514	-1.84441	41.7732	-0.364168
		58.4179	-1.84712	41.8108	-0.364653
		58.477	-1.84991	41.8501	-0.365138
		58.5472	-1.85257	41.8896	-0.365626
		58.6079	-1.85535	41.9256	-0.366109
		58.6688	-1.85814	41.9679	-0.366595
		58.734	-1.86087	42.0013	-0.367082
		58.7965	-1.86365	42.0382	-0.367564
		58.8509	-1.86652	42.0797	-0.368043
		58.9178	-1.86925	42.1207	-0.368522
		58.9773	-1.87206	42.1596	-0.369004
		59.0404	-1.87483	42.1988	-0.369483
		59.1038	-1.87761	42.2367	-0.369966
		59.1738	-1.88031	42.274	-0.370447
		59.23	-1.88319	42.3167	-0.370932
		59.2912	-1.88601	42.3616	-0.371417
		59.3541	-1.8888	42.392	-0.371897
		59.4118	-1.89167	42.4344	-0.372384
		59.4777	-1.89444	42.469	-0.372867
		59.5402	-1.89725	42.5102	-0.373351
		59.6013	-1.90008	42.5447	-0.373838
		59.6649	-1.90289	42.586	-0.374328
		59.7253	-1.90574	42.6254	-0.374815
		59.7895	-1.90853	42.6556	-0.375305
		59.8571	-1.91129	42.7009	-0.375789
		59.9131	-1.9142	42.7385	-0.376273
		59.9746	-1.91704	42.7823	-0.376759
		60.0424	-1.9198	42.8162	-0.377245
		60.0931	-1.92279	42.8595	-0.377734
		60.1619	-1.92555	42.8974	-0.378224
		60.2193	-1.92846	42.9342	-0.37871
		60.2823	-1.9313	42.9741	-0.379198
		60.3426	-1.93419	43.013	-0.379681
		60.4015	-1.93709	43.0502	-0.380164
		60.4628	-1.93997	43.0935	-0.380654
		60.5304	-1.94277	43.13	-0.381144
		60.5924	-1.94564	43.1663	-0.381635
		60.6514	-1.94856	43.2083	-0.382122
		60.713	-1.95144	43.2437	-0.382612
		60.7792	-1.95426	43.2851	-0.3831
		60.8327	-1.95725	43.3233	-0.383588
		60.9006	-1.96006	43.3639	-0.384072
		60.9616	-1.96297	43.3985	-0.384562
		61.0247	-1.96585	43.4407	-0.385051
		61.0835	-1.96879	43.4782	-0.385537
		61.1448	-1.9717	43.5122	-0.38602
		61.205	-1.97463	43.5491	-0.386505
		61.2684	-1.97752	43.5912	-0.386994
		61.3248	-1.98051	43.625	-0.38748
		61.3907	-1.98338	43.6645	-0.387965
		61.4509	-1.98632	43.7065	-0.388457
		61.5136	-1.98923	43.7479	-0.388945
		61.5721	-1.9922	43.782	-0.389432
		61.6379	-1.99508	43.8222	-0.389918
		61.699	-1.99802	43.8556	-0.390405
		61.7577	-2.00101	43.9007	-0.390896
		61.8142	-2.00402	43.9353	-0.391391
		61.8774	-2.00694	43.972	-0.391877
		61.9372	-2.00991	44.0104	-0.392368
		62.0031	-2.01281	44.0463	-0.392863
		62.0609	-2.01581	44.0884	-0.393355
		62.12	-2.0188	44.1256	-0.393857
		62.181	-2.02177	44.1659	-0.394352
		62.2434	-2.02473	44.2088	-0.394845
		62.3004	-2.02775	44.2392	-0.395338
		62.3629	-2.03071	44.2863	-0.395831
		62.4196	-2.03375	44.3177	-0.396323
		62.4813	-2.03672	44.3578	-0.39682
		62.5396	-2.03975	44.4003	-0.397313
		62.6059	-2.04267	44.4347	-0.397802
		62.6676	-2.04566	44.4734	-0.398292
		62.7257	-2.04869	44.5091	-0.398777
		62.7854	-2.05171	44.549	-0.399267
		62.8453	-2.05473	44.5903	-0.399759
		62.9029	-2.05779	44.6302	-0.400254
		62.9652	-2.06078	44.6665	-0.400744
		63.0227	-2.06384	44.7061	-0.401233
		63.0865	-2.06682	44.749	-0.401724
		63.147	-2.06985	44.7812	-0.402217
		63.2092	-2.07286	44.8194	-0.402711
		63.2647	-2.07597	44.859	-0.4032
		63.3281	-2.07896	44.9016	-0.403696
		63.3932	-2.08194	44.9357	-0.404189
		63.4518	-2.085	44.973	-0.404683
		63.5158	-2.08799	45.01	-0.405174
		63.57	-2.09113	45.0521	-0.405673
		63.6274	-2.09422	45.0945	-0.406172
		63.6872	-2.09729	45.1232	-0.406668
		63.7418	-2.10043	45.1673	-0.407165
		63.8034	-2.10347	45.2042	-0.407661
		63.8625	-2.10654	45.244	-0.408166
		63.9266	-2.10956	45.2809	-0.408663
		63.9832	-2.11268	45.3201	-0.409161
		64.0493	-2.11568	45.3569	-0.409653
		64.1023	-2.11887	45.3945	-0.410155
		64.1674	-2.12188	45.4307	-0.410646
		64.2277	-2.12497	45.4744	-0.411142
		64.2815	-2.12816	45.5138	-0.411643
		64.3432	-2.13124	45.5478	-0.412144
		64.3978	-2.13441	45.5812	-0.412647
		64.4557	-2.13755	45.6225	-0.413141
		64.5206	-2.1406	45.6593	-0.413637
		64.5737	-2.14381	45.7051	-0.414137
		64.6392	-2.14685	45.7363	-0.414643
		64.693	-2.15006	45.7774	-0.415143
		64.7563	-2.15314	45.8193	-0.415647
		64.8131	-2.15631	45.8524	-0.416146
		64.8771	-2.15938	45.8947	-0.416641
		64.9332	-2.16257	45.9335	-0.417136
		64.9937	-2.1657	45.9716	-0.417635
		65.0454	-2.16895	46.0095	-0.418133
		65.108	-2.17205	46.0478	-0.418634
		65.1641	-2.17524	46.0878	-0.419131
		65.2242	-2.17838	46.1276	-0.419631
		65.2824	-2.18155	46.1654	-0.420128
		65.3416	-2.18471	46.2019	-0.420625
		65.3953	-2.18795	46.2407	-0.421125
		65.4609	-2.19102	46.2812	-0.421624
		65.5159	-2.19426	46.3187	-0.422122
		65.5756	-2.19743	46.3592	-0.422624
		65.6373	-2.20058	46.3997	-0.423126
		65.6972	-2.20375	46.4364	-0.423627
		65.7531	-2.20699	46.4705	-0.42413
		65.8172	-2.21011	46.5076	-0.424627
		65.8703	-2.2134	46.5445	-0.42513
		65.9269	-2.21663	46.5825	-0.425635
		65.9807	-2.21992	46.6231	-0.426139
		66.0465	-2.22303	46.6605	-0.426648
		66.0981	-2.22635	46.7025	-0.427154
		66.1584	-2.22955	46.738	-0.427653
		66.2094	-2.23288	46.7745	-0.428158
		66.2748	-2.23601	46.8115	-0.428663
		66.3295	-2.2393	46.8503	-0.429168
		66.3877	-2.24254	46.8888	-0.429677
		66.4514	-2.2457	46.9276	-0.430186
		66.5172	-2.24884	46.9682	-0.430687
		66.5631	-2.25227	47.0046	-0.431188
		66.6248	-2.25548	47.0457	-0.431689
		66.6834	-2.25873	47.0836	-0.432188
		66.7385	-2.26203	47.1179	-0.432686
		66.793	-2.26534	47.1575	-0.433189
		66.8564	-2.26853	47.1966	-0.43369
		66.9088	-2.27188	47.2399	-0.434193
		66.9707	-2.2751	47.271	-0.434694
		67.0216	-2.27849	47.3114	-0.435195
		67.0844	-2.2817	47.345	-0.43571
		67.1428	-2.28498	47.3858	-0.436222
		67.1978	-2.28831	47.4246	-0.436729
		67.2556	-2.2916	47.4602	-0.437246
		67.3151	-2.29487	47.4954	-0.437764
		67.3685	-2.29824	47.5371	-0.438271
		67.4278	-2.30152	47.5784	-0.438781
		67.4869	-2.3048	47.6178	-0.439289
		67.5441	-2.30811	47.6558	-0.4398
		67.5999	-2.31144	47.694	-0.440313
		67.6595	-2.31471	47.7383	-0.440817
		67.7133	-2.31808	47.7743	-0.441324
		67.7769	-2.32132	47.8134	-0.441835
		67.8294	-2.32472	47.8492	-0.442344
		67.8871	-2.32804	47.89	-0.44285
		67.9372	-2.33148	47.9281	-0.44336
		68.0009	-2.33473	47.9708	-0.443869
		68.0526	-2.33815	48.0055	-0.444378
		68.1122	-2.34147	48.0448	-0.444888
		68.1681	-2.34485	48.0819	-0.445396
		68.2279	-2.34817	48.1156	-0.445913
		68.286	-2.35151	48.1562	-0.446424
		68.3398	-2.35491	48.1976	-0.446937
		68.3929	-2.35833	48.2375	-0.44745
		68.453	-2.36165	48.279	-0.447968
		68.508	-2.36505	48.3135	-0.448486
		68.5654	-2.36842	48.3493	-0.449008
		68.6196	-2.37183	48.3857	-0.449529
		68.678	-2.37519	48.4291	-0.450051
		68.7316	-2.37863	48.4631	-0.450575
		68.7932	-2.38194	48.502	-0.451088
		68.8471	-2.38538	48.5387	-0.451606
		68.905	-2.38876	48.5791	-0.452124
		68.9642	-2.39213	48.6155	-0.45264
		69.0219	-2.39551	48.6557	-0.453155
		69.0715	-2.39903	48.6924	-0.45367
		69.1318	-2.40238	48.7353	-0.454184
		69.1846	-2.40585	48.7701	-0.454699
		69.2454	-2.4092	48.807	-0.455211
		69.296	-2.41271	48.8421	-0.45572
		69.3564	-2.41607	48.8783	-0.456238
		69.414	-2.41948	48.9204	-0.456753
		69.4682	-2.42294	48.9673	-0.457271
		69.5228	-2.4264	48.9933	-0.457791
		69.5798	-2.42982	49.0392	-0.458308
		69.6334	-2.4333	49.0791	-0.458823
		69.6936	-2.43669	49.1146	-0.459335
		69.7453	-2.44021	49.1478	-0.459854
		69.803	-2.44364	49.1894	-0.460374
		69.8592	-2.4471	49.2215	-0.460895
		69.9178	-2.45052	49.2641	-0.461418
		69.9685	-2.45406	49.301	-0.461939
		70.0247	-2.45753	49.3385	-0.462462
		70.0772	-2.46107	49.3755	-0.462982
		70.1344	-2.46453	49.4137	-0.463506
		70.1879	-2.46806	49.4506	-0.464035
		70.2432	-2.47157	49.4887	-0.464565
		70.3006	-2.47505	49.5255	-0.465089
		70.3591	-2.4785	49.5614	-0.465614
		70.4097	-2.48208	49.6054	-0.46614
		70.4599	-2.48568	49.6408	-0.466658
		70.5171	-2.48917	49.6737	-0.467181
		70.5778	-2.49261	49.7137	-0.467699
		70.6342	-2.49611	49.7596	-0.46822
		70.6886	-2.49964	49.7936	-0.46874
		70.7442	-2.50315	49.8343	-0.46926
		70.8024	-2.50663	49.8685	-0.469782
		70.8595	-2.51013	49.9048	-0.470301
		70.9145	-2.51367	49.9491	-0.470821
		70.9619	-2.51733	49.9801	-0.471344
		71.0192	-2.52084	50.0257	-0.471869
		71.0791	-2.52432	50.0614	-0.472394
		71.1353	-2.52785	50.0958	-0.472921
		71.189	-2.53144	50.1358	-0.473379
		71.2419	-2.53504	50.1769	-0.473767
		71.2991	-2.53858	50.2135	-0.474172
		71.3427	-2.54233	50.2527	-0.47457
		71.404	-2.54581	50.2895	-0.474977
		71.4593	-2.54938	50.3262	-0.475383
		71.5161	-2.55293	50.3609	-0.475797
		71.5683	-2.55656	50.4013	-0.476197
		71.6212	-2.56019	50.4386	-0.476607
		71.6797	-2.56372	50.4804	-0.476997
		71.7319	-2.56736	50.5216	-0.477393
		71.7836	-2.57101	50.5594	-0.477804
		71.8465	-2.57449	50.6021	-0.478194
		71.8942	-2.57822	50.6369	-0.478608
		71.9511	-2.5818	50.6732	-0.479019
		72.007	-2.5854	50.7115	-0.479426
		72.0588	-2.58907	50.7442	-0.479851
		72.1115	-2.59273	50.7867	-0.480236
		72.167	-2.59635	50.8232	-0.480642
		72.2242	-2.59994	50.8589	-0.481058
		72.2796	-2.60358	50.8962	-0.481465
		72.3312	-2.60727	50.9331	-0.48187
		72.3867	-2.6109	50.974	-0.482266
		72.4405	-2.61456	51.0163	-0.482659
		72.4948	-2.61822	51.0489	-0.483082
		72.5525	-2.62182	51.0846	-0.483493
		72.6049	-2.62551	51.1269	-0.483885
		72.6585	-2.62919	51.1631	-0.484304
		72.7146	-2.63283	51.1987	-0.484722
		72.7622	-2.63661	51.2407	-0.485115
		72.8195	-2.64023	51.2748	-0.485532
		72.8717	-2.64394	51.3153	-0.485933
		72.9263	-2.64763	51.3522	-0.486345
		72.9789	-2.65135	51.3969	-0.486731
		73.0328	-2.65505	51.4307	-0.487156
		73.081	-2.65884	51.4708	-0.48756
		73.1333	-2.66257	51.506	-0.487974
		73.1936	-2.66617	51.5449	-0.488368
		73.2468	-2.66989	51.5864	-0.488759
		73.2983	-2.67365	51.6169	-0.489189
		73.3538	-2.67734	51.6555	-0.489595
		73.4084	-2.68105	51.6932	-0.489999
		73.4572	-2.68485	51.732	-0.490403
		73.5112	-2.68858	51.7681	-0.49082
		73.5638	-2.69233	51.8026	-0.491244
		73.6142	-2.69613	51.8427	-0.491642
		73.6747	-2.69976	51.8782	-0.492063
		73.7273	-2.70353	51.9174	-0.492479
		73.7783	-2.70733	51.955	-0.492896
		73.8336	-2.71106	51.9937	-0.493303
		73.8844	-2.71487	52.0319	-0.493717
		73.9356	-2.71868	52.0765	-0.494107
		73.9847	-2.72252	52.1155	-0.494517
		74.0457	-2.72618	52.1473	-0.49495
		74.0979	-2.72999	52.1868	-0.495354
		74.1497	-2.73381	52.2265	-0.495755
		74.2039	-2.73759	52.2622	-0.49617
		74.26	-2.74134	52.2944	-0.496598
		74.3148	-2.74511	52.3381	-0.496988
		74.365	-2.74896	52.3755	-0.497406
		74.4211	-2.75272	52.4108	-0.497823
		74.4749	-2.75652	52.4473	-0.498238
		74.5295	-2.76031	52.4897	-0.498626
		74.5826	-2.76412	52.535	-0.499008
		74.6313	-2.76801	52.5716	-0.49942
		74.686	-2.7718	52.6135	-0.499824
		74.7417	-2.77558	52.6494	-0.500246
		74.793	-2.77944	52.6853	-0.500663
		74.8464	-2.78327	52.7201	-0.501077
		74.9012	-2.78708	52.755	-0.501497
		74.9475	-2.79103	52.7973	-0.5019
		74.9989	-2.79491	52.8347	-0.502318
		75.0523	-2.79875	52.8721	-0.502741
		75.1025	-2.80265	52.914	-0.503141
		75.1557	-2.8065	52.9467	-0.503574
		75.2104	-2.81033	52.99	-0.503965
		75.2626	-2.8142	53.027	-0.504378
		75.3123	-2.81812	53.0635	-0.504796
		75.364	-2.82201	53.0981	-0.505224
		75.4129	-2.82595	53.1365	-0.505638
		75.4729	-2.82971	53.1749	-0.506045
		75.5264	-2.83358	53.2091	-0.506473
		75.5753	-2.83753	53.2427	-0.506897
		75.632	-2.84136	53.2817	-0.507306
		75.6862	-2.84523	53.3267	-0.5077
		75.7371	-2.84917	53.3643	-0.508119
		75.7856	-2.85315	53.4068	-0.508523
		75.8371	-2.85708	53.44	-0.508955
		75.8882	-2.86101	53.4814	-0.509361
		75.9435	-2.86488	53.5201	-0.50977
		75.9994	-2.86873	53.56	-0.510176
		76.0495	-2.87269	53.6005	-0.510582
		76.1049	-2.87656	53.6374	-0.510996
		76.1592	-2.88045	53.6764	-0.511403
		76.2024	-2.88454	53.7098	-0.511825
		76.2547	-2.88847	53.7474	-0.512237
		76.312	-2.89233	53.7795	-0.512667
		76.3637	-2.89629	53.8259	-0.513048
		76.4159	-2.90025	53.8573	-0.51348
		76.4666	-2.90423	53.9026	-0.513869
		76.5194	-2.90819	53.9407	-0.514284
		76.5726	-2.91215	53.9765	-0.514706
		76.6209	-2.91619	54.0138	-0.51513
		76.6739	-2.92016	54.0585	-0.515526
		76.7261	-2.92414	54.0965	-0.515941
		76.7734	-2.92821	54.1335	-0.516361
		76.8305	-2.9321	54.1643	-0.516804
		76.887	-2.93601	54.2025	-0.517222
		76.9308	-2.94014	54.24	-0.517641
		76.9867	-2.94407	54.2854	-0.518033
		77.0399	-2.94805	54.3175	-0.518475
		77.0922	-2.95206	54.3553	-0.518895
		77.1379	-2.95618	54.3926	-0.519311
		77.1929	-2.96014	54.434	-0.519713
		77.2434	-2.96418	54.4648	-0.520159
		77.2896	-2.96831	54.5038	-0.520575
		77.3445	-2.97229	54.5402	-0.520998
		77.3994	-2.97628	54.5824	-0.521402
		77.4447	-2.98043	54.6198	-0.521822
		77.4932	-2.98453	54.6549	-0.522249
		77.5499	-2.98849	54.6953	-0.522655
		77.6041	-2.99249	54.7338	-0.523071
		77.6585	-2.99649	54.7692	-0.523498
		77.7048	-3.00064	54.8074	-0.523915
		77.7584	-3.00466	54.8494	-0.524315
		77.8057	-3.0088	54.8889	-0.524726
		77.8563	-3.01288	54.9258	-0.525147
		77.9116	-3.01688	54.9636	-0.525562
		77.9578	-3.02105	55.0053	-0.525971
		78.0139	-3.02505	55.0372	-0.526411
		78.0643	-3.02915	55.0735	-0.526837
		78.1111	-3.03332	55.1162	-0.527243
		78.1602	-3.03746	55.1566	-0.527655
		78.2109	-3.04157	55.1912	-0.528087
		78.2629	-3.04566	55.2303	-0.528504
		78.3155	-3.04974	55.2699	-0.528915
		78.3664	-3.05386	55.3058	-0.529339
		78.4117	-3.05807	55.3492	-0.529737
		78.4691	-3.06207	55.3816	-0.530177
		78.5159	-3.06626	55.4199	-0.530599
		78.5694	-3.07034	55.458	-0.531014
		78.6173	-3.07452	55.5006	-0.531411
		78.6696	-3.07862	55.534	-0.531847
		78.7274	-3.08262	55.5722	-0.532266
		78.7716	-3.08688	55.6089	-0.532691
		78.8172	-3.09112	55.6472	-0.533113
		78.8758	-3.09512	55.6857	-0.533537
		78.9194	-3.09941	55.7277	-0.533942
		78.9744	-3.10349	55.7641	-0.534369
		79.0248	-3.10766	55.8048	-0.534777
		79.0727	-3.11188	55.8391	-0.535214
		79.123	-3.11607	55.876	-0.535635
		79.174	-3.12024	55.9175	-0.536041
		79.2216	-3.12448	55.953	-0.536469
		79.2712	-3.12868	55.9911	-0.536887
		79.3228	-3.13284	56.0307	-0.537298
		79.3774	-3.13696	56.0688	-0.537716
		79.4275	-3.14117	56.1068	-0.53814
		79.4822	-3.1453	56.1453	-0.538557
		79.5257	-3.14963	56.1838	-0.538976
		79.5765	-3.15383	56.2248	-0.539382
		79.6247	-3.15808	56.2616	-0.539807
		79.6724	-3.16235	56.3015	-0.54022
		79.7244	-3.16654	56.3371	-0.540653
		79.7786	-3.1707	56.375	-0.541084
		79.8271	-3.17497	56.4113	-0.541516
		79.8809	-3.17915	56.4492	-0.541939
		79.9269	-3.18347	56.4878	-0.54236
		79.9778	-3.1877	56.5268	-0.542772
		80.0267	-3.19196	56.5647	-0.543193
		80.0752	-3.19625	56.6028	-0.543615
		80.1274	-3.20046	56.6416	-0.544033
		80.1797	-3.20468	56.6789	-0.544455
		80.2286	-3.20897	56.7122	-0.544889
		80.2753	-3.2133	56.7565	-0.545283
		80.3249	-3.21758	56.7961	-0.545704
		80.371	-3.22192	56.8338	-0.546133
		80.4249	-3.22613	56.8704	-0.546562
		80.4689	-3.23052	56.9038	-0.547009
		80.521	-3.23476	56.9454	-0.54742
		80.5691	-3.23909	56.9869	-0.547831
		80.6175	-3.24341	57.021	-0.548272
		80.6678	-3.24772	57.0595	-0.548696
		80.7195	-3.25198	57.096	-0.549127
		80.7667	-3.25634	57.1348	-0.549542
		80.818	-3.26062	57.1749	-0.54995
		80.8689	-3.26491	57.2071	-0.550386
		80.9133	-3.26933	57.2476	-0.550795
		80.9724	-3.27348	57.2838	-0.551223
		81.0221	-3.2778	57.3233	-0.551638
		81.0662	-3.28224	57.3641	-0.552047
		81.1153	-3.28658	57.3989	-0.552479
		81.1604	-3.29099	57.4361	-0.552905
		81.2108	-3.29532	57.4777	-0.553318
		81.26	-3.29967	57.5157	-0.553753
		81.3039	-3.30413	57.5545	-0.554181
		81.3517	-3.30852	57.5932	-0.554603
		81.4065	-3.31278	57.6272	-0.555046
		81.4557	-3.31714	57.669	-0.555455
		81.5025	-3.32156	57.7061	-0.555884
		81.5531	-3.32591	57.7449	-0.556308
		81.5966	-3.33039	57.7821	-0.556741
		81.6488	-3.33471	57.8288	-0.557135
		81.6948	-3.33914	57.8608	-0.557583
		81.745	-3.3435	57.8981	-0.558004
		81.7981	-3.3478	57.9336	-0.55843
		81.8432	-3.35226	57.9746	-0.558845
		81.895	-3.35661	58.0109	-0.559277
		81.9433	-3.36102	58.0502	-0.559702
		81.9909	-3.36545	58.0896	-0.560126
		82.0365	-3.36992	58.1222	-0.560576
		82.0884	-3.37427	58.158	-0.561009
		82.1386	-3.37866	58.202	-0.561412
		82.1842	-3.38315	58.2397	-0.561834
		82.2364	-3.38752	58.2774	-0.562264
		82.2805	-3.39205	58.3192	-0.562679
		82.3295	-3.39649	58.3535	-0.563117
		82.3765	-3.40096	58.391	-0.563543
		82.4201	-3.4055	58.427	-0.563977
		82.4703	-3.40993	58.4673	-0.564393
		82.5175	-3.41441	58.5076	-0.564806
		82.566	-3.41887	58.5461	-0.56523
		82.6129	-3.42338	58.5821	-0.565665
		82.66	-3.42788	58.6171	-0.566105
		82.7057	-3.43241	58.6569	-0.566522
		82.7562	-3.43685	58.6945	-0.566947
		82.8012	-3.4414	58.7421	-0.567331
		82.8515	-3.44585	58.7746	-0.567774
		82.8994	-3.45035	58.8162	-0.568176
		82.9458	-3.45489	58.8552	-0.568593
		82.9859	-3.45955	58.8882	-0.569038
		83.0368	-3.464	58.9216	-0.569475
		83.0895	-3.46842	58.9642	-0.569875
		83.1317	-3.47304	59.0062	-0.570282
		83.1843	-3.47746	59.0435	-0.570708
		83.2334	-3.48195	59.0834	-0.571125
		83.281	-3.48648	59.1213	-0.571554
		83.3282	-3.49102	59.1554	-0.571994
		83.3714	-3.49564	59.1962	-0.572408
		83.4268	-3.50002	59.2296	-0.572853
		83.4745	-3.50456	59.2689	-0.573269
		83.5223	-3.5091	59.3046	-0.573704
		83.5651	-3.51375	59.3456	-0.574118
		83.6112	-3.51834	59.3903	-0.574518
		83.6641	-3.5228	59.427	-0.574948
		83.7104	-3.52739	59.4641	-0.575377
		83.753	-3.53206	59.5041	-0.575794
		83.7998	-3.53665	59.5402	-0.576232
		83.8467	-3.54124	59.5723	-0.576686
		83.8924	-3.54585	59.6148	-0.57709
		83.9373	-3.55049	59.6539	-0.577511
		83.9814	-3.55515	59.6907	-0.57794
		84.0267	-3.55979	59.7269	-0.578368
		84.077	-3.56433	59.764	-0.578793
		84.1224	-3.56897	59.8095	-0.579183
		84.1719	-3.57355	59.8435	-0.579619
		84.2186	-3.57819	59.8835	-0.580035
		84.2649	-3.58284	59.9176	-0.580466
		84.3127	-3.58746	59.9592	-0.580869
		84.3571	-3.59216	59.9962	-0.58129
		84.4021	-3.59684	60.0329	-0.581717
		84.451	-3.60145	60.0714	-0.582137
		84.4962	-3.60614	60.11	-0.582558
		84.5419	-3.61083	60.1475	-0.582976
		84.5899	-3.61546	60.1834	-0.5834
		84.6376	-3.62011	60.2279	-0.583792
		84.68	-3.62485	60.2623	-0.58422
		84.7255	-3.62955	60.3002	-0.584639
		84.7704	-3.63426	60.3402	-0.585053
		84.8165	-3.63896	60.3825	-0.585456
		84.8636	-3.64363	60.4165	-0.585887
		84.912	-3.64828	60.4558	-0.5863
		84.9604	-3.65294	60.4954	-0.586711
		85.0035	-3.65771	60.5341	-0.587131
		85.0477	-3.66246	60.5691	-0.587568
		85.0941	-3.66717	60.6048	-0.588002
		85.1415	-3.67187	60.6495	-0.588398
		85.1871	-3.6766	60.684	-0.588832
		85.2319	-3.68135	60.7226	-0.589249
		85.2761	-3.68611	60.761	-0.589673
		85.3208	-3.69086	60.7989	-0.590095
		85.3665	-3.69561	60.8366	-0.590517
		85.4111	-3.70037	60.8731	-0.590943
		85.4618	-3.70501	60.911	-0.591365
		85.5044	-3.70981	60.9507	-0.591779
		85.5523	-3.71451	60.9906	-0.592195
		85.5992	-3.71922	61.0271	-0.592623
		85.6429	-3.72401	61.0658	-0.593041
		85.6877	-3.72877	61.1068	-0.593445
		85.7331	-3.73353	61.1457	-0.593858
		85.7794	-3.73826	61.1777	-0.594301
		85.8232	-3.74305	61.2193	-0.594705
		85.8688	-3.74781	61.2576	-0.595129
		85.914	-3.75257	61.2924	-0.595562
		85.9597	-3.75733	61.3279	-0.595989
		86.0054	-3.76209	61.3677	-0.596394
		86.0509	-3.76686	61.4095	-0.596794
		86.0981	-3.7716	61.4441	-0.597224
		86.14	-3.77645	61.486	-0.597631
		86.1846	-3.78124	61.5217	-0.598059
		86.2342	-3.78594	61.5638	-0.598463
		86.272	-3.79088	61.6011	-0.598885
		86.3209	-3.79559	61.6342	-0.599319
		86.3666	-3.80036	61.6757	-0.599719
		86.4099	-3.80519	61.7118	-0.600145
		86.4566	-3.80996	61.7491	-0.600567
		86.5046	-3.8147	61.788	-0.600982
		86.5502	-3.81949	61.8198	-0.601423
		86.5875	-3.82445	61.8575	-0.601837
		86.6398	-3.82911	61.8955	-0.602253
		86.6791	-3.83404	61.9362	-0.602657
		86.728	-3.83878	61.9793	-0.603055
		86.769	-3.84369	62.0126	-0.603484
		86.8195	-3.84841	62.0555	-0.603878
		86.86	-3.85333	62.0915	-0.604299
		86.908	-3.8581	62.1271	-0.604716
		86.9469	-3.86305	62.168	-0.605121
		86.9916	-3.86788	62.2063	-0.605535
		87.0421	-3.8726	62.2432	-0.605955
		87.0848	-3.87749	62.2832	-0.606358
		87.1246	-3.88245	62.3222	-0.606763
		87.1702	-3.88728	62.3584	-0.607181
		87.2163	-3.8921	62.3916	-0.607617
		87.2625	-3.89693	62.4312	-0.608027
		87.3048	-3.90185	62.4708	-0.608436
		87.3522	-3.90667	62.5109	-0.608846
		87.3945	-3.9116	62.5478	-0.609261
		87.4367	-3.91654	62.588	-0.609668
		87.4818	-3.92142	62.6289	-0.610067
		87.5266	-3.9263	62.6672	-0.610481
		87.5704	-3.93122	62.7022	-0.610913
		87.6153	-3.93611	62.7368	-0.611338
		87.6635	-3.94094	62.7788	-0.611734
		87.7023	-3.94596	62.8122	-0.612166
		87.7476	-3.95085	62.8527	-0.61257
		87.7928	-3.95574	62.8912	-0.612986
		87.8362	-3.96068	62.9279	-0.613407
		87.8779	-3.96566	62.9688	-0.613806
		87.9223	-3.97058	63.0106	-0.614207
		87.9661	-3.97552	63.0433	-0.614644
		88.0109	-3.98043	63.0816	-0.615049
		88.0572	-3.98531	63.12	-0.61546
		88.0967	-3.99034	63.1558	-0.615884
		88.1444	-3.9952	63.1945	-0.616291
		88.1874	-4.00015	63.2311	-0.61671
		88.2322	-4.00508	63.27	-0.617114
		88.2769	-4.01001	63.3093	-0.617518
		88.3211	-4.01495	63.3461	-0.617936
		88.3659	-4.01988	63.3814	-0.61836
		88.4097	-4.02484	63.4201	-0.618766
		88.4547	-4.02978	63.4581	-0.619176
		88.495	-4.03482	63.4961	-0.619591
		88.5412	-4.03975	63.5351	-0.619999
		88.5844	-4.04474	63.5749	-0.620407
		88.6283	-4.04971	63.6083	-0.620835
		88.6677	-4.05479	63.6457	-0.621246
		88.7169	-4.05965	63.6835	-0.621656
		88.7571	-4.06471	63.724	-0.622052
		88.8001	-4.06972	63.7587	-0.622477
		88.8431	-4.07473	63.7973	-0.622886
		88.8904	-4.07965	63.8362	-0.623296
		88.9296	-4.08473	63.8746	-0.623707
		88.9723	-4.08975	63.9135	-0.62411
		89.0136	-4.0948	63.9488	-0.624528
		89.0558	-4.09983	63.9884	-0.624928
		89.102	-4.10477	64.0255	-0.625343
		89.1458	-4.10978	64.0625	-0.62576
		89.1927	-4.11472	64.0952	-0.626196
		89.233	-4.1198	64.1404	-0.626575
		89.2809	-4.12471	64.1773	-0.62699
		89.319	-4.12985	64.2164	-0.627395
		89.3645	-4.13483	64.2527	-0.62781
		89.4075	-4.13987	64.2901	-0.628224
		89.4485	-4.14495	64.3295	-0.628633
		89.4915	-4.15001	64.3702	-0.629042
		89.5381	-4.15498	64.4122	-0.62944
		89.5803	-4.16005	64.4467	-0.629868
		89.6216	-4.16515	64.4856	-0.630274
		89.6606	-4.1703	64.5229	-0.630685
		89.7047	-4.17535	64.5582	-0.631104
		89.7473	-4.18043	64.6021	-0.631488
		89.7921	-4.18545	64.6359	-0.631913
		89.834	-4.19054	64.6744	-0.632317
		89.8744	-4.19567	64.706	-0.63275
		89.9163	-4.20076	64.7515	-0.633123
		89.9595	-4.20583	64.7878	-0.633538
		89.9976	-4.21101	64.8276	-0.633937
		90.0435	-4.21602	64.8624	-0.634358
		90.0828	-4.22118	64.9054	-0.634748
		90.1252	-4.22627	64.943	-0.635161
		90.1674	-4.23137	64.9792	-0.63558
		90.2126	-4.23641	65.0168	-0.635993
		90.2564	-4.24149	65.051	-0.636423
		90.2993	-4.24659	65.0908	-0.636826
		90.3381	-4.25178	65.1273	-0.637244
		90.3803	-4.25691	65.1778	-0.637598
		90.4228	-4.26203	65.208	-0.63804
		90.4654	-4.26715	65.2474	-0.638444
		90.5082	-4.27226	65.2847	-0.638851
		90.5517	-4.27737	65.3245	-0.639248
		90.5899	-4.28261	65.3606	-0.639659
		90.633	-4.28772	65.3962	-0.640076
		90.6726	-4.29293	65.4351	-0.640472
		90.7184	-4.298	65.4702	-0.640888
		90.7624	-4.30311	65.51	-0.641282
		90.8044	-4.30826	65.5489	-0.641682
		90.8454	-4.31344	65.5906	-0.642071
		90.8854	-4.31864	65.6267	-0.64248
		90.9307	-4.32373	65.6627	-0.642888
		90.9706	-4.32893	65.7015	-0.643289
		91.0164	-4.334	65.7387	-0.643698
		91.0561	-4.33921	65.7824	-0.644075
		91.0989	-4.34435	65.8159	-0.644499
		91.1391	-4.34956	65.8528	-0.644907
		91.1797	-4.35477	65.8879	-0.64532
		91.2201	-4.35998	65.9284	-0.645711
		91.2643	-4.36511	65.9663	-0.646112
		91.3034	-4.37035	65.9991	-0.646537
		91.3435	-4.37557	66.0341	-0.646959
		91.3897	-4.38066	66.0755	-0.647351
		91.4295	-4.38591	66.1097	-0.647771
		91.4708	-4.39112	66.154	-0.648148
		91.5157	-4.39625	66.1916	-0.648551
		91.5571	-4.40146	66.2237	-0.648982
		91.5944	-4.40676	66.2619	-0.649389
		91.6385	-4.41192	66.298	-0.649805
		91.6789	-4.41715	66.3357	-0.65021
		91.7192	-4.4224	66.377	-0.650601
		91.7587	-4.42766	66.4194	-0.650979
		91.7994	-4.43289	66.4556	-0.651384
		91.8437	-4.43804	66.4904	-0.651797
		91.8863	-4.44323	66.5298	-0.652192
		91.9277	-4.44845	66.5665	-0.652601
		91.9656	-4.45374	66.6024	-0.653006
		92.0065	-4.45897	66.636	-0.653421
		92.0489	-4.46417	66.68	-0.653792
		92.0894	-4.46942	66.7202	-0.654186
		92.1358	-4.47453	66.7598	-0.654575
		92.1739	-4.47983	66.795	-0.654987
		92.2168	-4.48504	66.8362	-0.655377
		92.2576	-4.49028	66.8714	-0.655785
		92.2933	-4.49565	66.9144	-0.656165
		92.342	-4.50072	66.9408	-0.656608
		92.3827	-4.50599	66.982	-0.656993
		92.4241	-4.51124	67.0183	-0.657398
		92.4607	-4.5166	67.0625	-0.657768
		92.5092	-4.52168	67.0972	-0.658173
		92.5513	-4.52692	67.1394	-0.658552
		92.5882	-4.53228	67.1761	-0.658953
		92.6298	-4.53753	67.2147	-0.659346
		92.6695	-4.54284	67.2536	-0.659738
		92.7141	-4.54803	67.2891	-0.66014
		92.7532	-4.55335	67.3273	-0.660531
		92.7901	-4.55873	67.3643	-0.660929
		92.832	-4.56398	67.4106	-0.661287
		92.8701	-4.56933	67.4448	-0.661696
		92.9131	-4.57456	67.4786	-0.662108
		92.9515	-4.57991	67.5205	-0.662483
		92.996	-4.58512	67.5554	-0.662889
		93.0364	-4.59042	67.5969	-0.663265
		93.0788	-4.59569	67.6337	-0.663661
		93.1181	-4.60103	67.6718	-0.664049
		93.1596	-4.60632	67.707	-0.664456
		93.1993	-4.61166	67.7457	-0.664842
		93.2412	-4.61696	67.781	-0.66525
		93.2829	-4.62227	67.819	-0.665642
		93.3235	-4.6276	67.8587	-0.666022
		93.3621	-4.63298	67.8983	-0.666405
		93.4064	-4.63822	67.9348	-0.666802
		93.4406	-4.64371	67.9729	-0.667192
		93.485	-4.64895	68.0117	-0.667582
		93.5251	-4.6543	68.051	-0.667969
		93.5657	-4.65963	68.0879	-0.668362
		93.6106	-4.66486	68.1236	-0.668767
		93.6469	-4.67029	68.1649	-0.669143
		93.6877	-4.67563	68.1998	-0.669549
		93.7319	-4.68089	68.2377	-0.669945
		93.7703	-4.68629	68.2786	-0.670328
		93.8072	-4.69172	68.3162	-0.670726
		93.85	-4.69702	68.3502	-0.671137
		93.8885	-4.70241	68.3883	-0.671533
		93.9308	-4.70773	68.4333	-0.671899
		93.9661	-4.71321	68.4644	-0.672325
		94.0086	-4.71854	68.5072	-0.672697
		94.043	-4.72405	68.5402	-0.673108
		94.0876	-4.72932	68.5808	-0.673488
		94.13	-4.73464	68.6204	-0.673873
		94.1632	-4.74017	68.6594	-0.674267
		94.2067	-4.74547	68.6958	-0.674667
		94.2429	-4.75095	68.7327	-0.675062
		94.2841	-4.75632	68.7691	-0.675455
		94.3241	-4.76172	68.8107	-0.67583
		94.3649	-4.76709	68.8456	-0.676237
		94.4036	-4.77252	68.8843	-0.676626
		94.4461	-4.77785	68.9232	-0.677016
		94.487	-4.78324	68.9618	-0.677402
		94.5263	-4.78866	68.9983	-0.677799
		94.5644	-4.79412	69.0391	-0.678175
		94.6046	-4.79953	69.0774	-0.678559
		94.6446	-4.80494	69.1146	-0.678953
		94.6877	-4.81028	69.1528	-0.679343
		94.7235	-4.8158	69.1923	-0.679722
		94.7644	-4.82119	69.2294	-0.680108
		94.8045	-4.82662	69.2675	-0.680492
		94.8434	-4.83207	69.3035	-0.680884
		94.8822	-4.83752	69.3464	-0.681246
		94.9251	-4.84289	69.3774	-0.68166
		94.9676	-4.84827	69.422	-0.682016
		95.0041	-4.85379	69.4505	-0.68244
		95.0424	-4.85928	69.4966	-0.682784
		95.081	-4.86475	69.5369	-0.683153
		95.1195	-4.87023	69.5708	-0.683551
		95.1587	-4.8757	69.6084	-0.683936
		95.1984	-4.88114	69.6504	-0.684299
		95.2386	-4.88659	69.6849	-0.684692
		95.2803	-4.892	69.7235	-0.68507
		95.3208	-4.89743	69.76	-0.685452
		95.3581	-4.90295	69.8004	-0.685816
		95.3967	-4.90844	69.8386	-0.686188
		95.4325	-4.91399	69.877	-0.686561
		95.4761	-4.91936	69.9095	-0.686959
		95.5157	-4.92483	69.9517	-0.687318
		95.5545	-4.93033	69.9852	-0.687714
		95.5968	-4.93575	70.0225	-0.688092
		95.6291	-4.94141	70.0619	-0.688463
		95.6665	-4.94696	70.1042	-0.68882
		95.7054	-4.95247	70.1439	-0.689189
		95.7455	-4.95795	70.1822	-0.68956
		95.7866	-4.96341	70.217	-0.689949
		95.8325	-4.96876	70.2546	-0.690325
		95.8679	-4.97437	70.2969	-0.690682
		95.9062	-4.97991	70.3373	-0.691051
		95.9475	-4.98537	70.3715	-0.691444
		95.9842	-4.99095	70.4105	-0.691817
		96.0262	-4.99639	70.445	-0.692211
		96.0667	-5.00187	70.4885	-0.692566
		96.106	-5.00739	70.5235	-0.692959
		96.1392	-5.01306	70.5693	-0.693312
		96.1753	-5.01866	70.5976	-0.693736
		96.2173	-5.02412	70.6426	-0.694084
		96.2563	-5.02965	70.6714	-0.694503
		96.2965	-5.03516	70.7171	-0.694845
		96.3309	-5.04082	70.7507	-0.695241
		96.3699	-5.04637	70.7947	-0.695593
		96.4097	-5.0519	70.8378	-0.695953
		96.4453	-5.05754	70.8747	-0.696337
		96.4843	-5.06309	70.9087	-0.696728
		96.5214	-5.06869	70.9507	-0.69708
		96.5636	-5.07417	70.9829	-0.697484
		96.5991	-5.07982	71.0213	-0.697861
		96.6379	-5.0854	71.0619	-0.698229
		96.6755	-5.09101	71.1008	-0.6986
		96.7114	-5.09666	71.1301	-0.699011
		96.7508	-5.10223	71.1735	-0.699355
		96.7881	-5.10785	71.2147	-0.69971
		96.8334	-5.11328	71.2516	-0.700082
		96.8686	-5.11896	71.2924	-0.700443
		96.9037	-5.12464	71.3245	-0.700842
		96.9447	-5.13017	71.3641	-0.70121
		96.9786	-5.13588	71.4069	-0.701561
		97.0175	-5.14147	71.4429	-0.701941
		97.0591	-5.147	71.4852	-0.702295
		97.0961	-5.15264	71.5247	-0.702661
		97.1339	-5.15827	71.5604	-0.703043
		97.1666	-5.16403	71.5959	-0.703423
		97.2106	-5.16952	71.636	-0.703784
		97.2496	-5.17513	71.6713	-0.704162
		97.2884	-5.18075	71.7114	-0.704521
		97.324	-5.18645	71.7489	-0.704882
		97.3607	-5.19212	71.7913	-0.705225
		97.3991	-5.19776	71.8268	-0.705601
		97.4375	-5.20339	71.8636	-0.705967
		97.4732	-5.2091	71.9001	-0.706334
		97.5152	-5.21465	71.9439	-0.706671
		97.5537	-5.2203	71.9796	-0.707045
		97.5919	-5.22595	72.0173	-0.707412
		97.6263	-5.2317	72.0576	-0.70777
		97.6598	-5.23748	72.0952	-0.708139
		97.7023	-5.24305	72.1299	-0.708525
		97.7399	-5.24873	72.1646	-0.708911
		97.7793	-5.25437	72.205	-0.709268
		97.8153	-5.2601	72.2431	-0.709632
		97.8543	-5.26576	72.278	-0.710013
		97.8898	-5.27151	72.3253	-0.710339
		97.929	-5.27717	72.3596	-0.710722
		97.9661	-5.28289	72.4025	-0.711063
		98.0089	-5.28846	72.4349	-0.711448
		98.0437	-5.29424	72.4749	-0.7118
		98.0733	-5.30016	72.515	-0.712152
		98.1086	-5.30594	72.5553	-0.712504
		98.146	-5.31166	72.5882	-0.712886
		98.1869	-5.3173	72.6273	-0.713245
		98.2298	-5.32289	72.6634	-0.713613
		98.2669	-5.32862	72.7062	-0.713948
		98.3045	-5.33435	72.7422	-0.714316
		98.3359	-5.34023	72.7848	-0.714653
		98.3766	-5.34588	72.816	-0.715039
		98.4158	-5.35155	72.8584	-0.715375
		98.4528	-5.35729	72.8958	-0.715728
		98.4916	-5.36298	72.9304	-0.716097
		98.5246	-5.36882	72.9704	-0.716443
		98.5619	-5.37455	73.0084	-0.716794
		98.6018	-5.38021	73.0452	-0.717154
		98.6344	-5.38606	73.0922	-0.717471
		98.6731	-5.39176	73.1221	-0.717861
		98.709	-5.39754	73.1659	-0.718187
		98.7504	-5.40318	73.2014	-0.71855
		98.7851	-5.40899	73.2417	-0.718891
		98.8272	-5.41462	73.2796	-0.719238
		98.8579	-5.42054	73.3183	-0.719584
		98.8994	-5.42618	73.3575	-0.719928
		98.9387	-5.43188	73.3988	-0.720262
		98.9717	-5.43775	73.4369	-0.72061
		99.015	-5.44336	73.4726	-0.720967
		99.0457	-5.44929	73.5135	-0.721297
		99.0844	-5.45503	73.5509	-0.721646
		99.1196	-5.46086	73.5857	-0.722009
		99.1574	-5.46663	73.6262	-0.722345
		99.1874	-5.4726	73.6618	-0.722703
		99.2271	-5.47833	73.7014	-0.72304
		99.2641	-5.48413	73.7442	-0.723366
		99.3023	-5.48992	73.7798	-0.72372
		99.3394	-5.49573	73.8141	-0.724071
		99.3728	-5.50165	73.8602	-0.724355
		99.4081	-5.50752	73.8922	-0.724689
		99.45	-5.51323	73.9357	-0.724955
		99.4831	-5.51917	73.9763	-0.725227
		99.5133	-5.52518	74.0175	-0.72548
		99.554	-5.53095	74.0565	-0.725731
		99.5873	-5.53691	74.093	-0.72598
		99.6238	-5.54278	74.133	-0.726201
		99.6612	-5.54864	74.1758	-0.726401
		99.6952	-5.55458	74.2159	-0.72661
		99.7385	-5.56028	74.2519	-0.726856
		99.7702	-5.56629	74.2869	-0.727121
		99.8043	-5.57224	74.3252	-0.727395
		99.8396	-5.57816	74.3643	-0.727674
		99.88	-5.58395	74.4049	-0.727969
		99.913	-5.58993	74.4409	-0.728302
		99.9448	-5.59594	74.4783	-0.728642
		99.9778	-5.60193	74.5144	-0.729001
		100.013	-5.60786	74.553	-0.729363
		100.051	-5.61372	74.5958	-0.729719
		100.091	-5.61955	74.6287	-0.730119
		100.13	-5.62542	74.6715	-0.730479
		100.156	-5.63161	74.7082	-0.730866
		100.193	-5.63753	74.743	-0.731263
		100.233	-5.64337	74.7832	-0.731631
		100.265	-5.64942	74.8197	-0.732015
		100.302	-5.65536	74.8655	-0.732355
		100.336	-5.66137	74.8977	-0.732756
		100.37	-5.66739	74.9409	-0.733111
		100.405	-5.67338	74.9723	-0.733518
		100.442	-5.67932	75.0148	-0.733872
		100.478	-5.68529	75.0518	-0.734248
		100.504	-5.69151	75.0934	-0.734598
		100.541	-5.69745	75.1233	-0.734992
		100.582	-5.70329	75.1656	-0.735336
		100.618	-5.70926	75.2029	-0.735699
		100.651	-5.71533	75.2449	-0.736042
		100.687	-5.72127	75.2804	-0.736412
		100.726	-5.72718	75.325	-0.736741
		100.762	-5.73314	75.3539	-0.737138
		100.795	-5.73917	75.3941	-0.737485
		100.826	-5.74525	75.4331	-0.737837
		100.862	-5.75121	75.4751	-0.73817
		100.897	-5.75722	75.5088	-0.738548
		100.935	-5.76311	75.5438	-0.738918
		100.969	-5.76913	75.5771	-0.739297
		101.009	-5.77498	75.6202	-0.739623
		101.039	-5.78109	75.6621	-0.739957
		101.075	-5.78706	75.7066	-0.740278
		101.114	-5.79294	75.7428	-0.740635
		101.143	-5.79908	75.7845	-0.740969
		101.179	-5.80503	75.8149	-0.741349
		101.215	-5.81099	75.8562	-0.741681
		101.251	-5.81696	75.8941	-0.742025
		101.285	-5.82299	75.9368	-0.742346
		101.321	-5.82893	75.9713	-0.742703
		101.355	-5.83494	76.0101	-0.743048
		101.386	-5.84101	76.0471	-0.743397
		101.425	-5.84689	76.0857	-0.743732
		101.459	-5.85291	76.1268	-0.744057
		101.494	-5.8589	76.1642	-0.744398
		101.532	-5.86481	76.199	-0.744752
		101.572	-5.87064	76.2387	-0.745085
		101.606	-5.87665	76.2735	-0.745437
		101.636	-5.88275	76.3132	-0.745763
		101.671	-5.88875	76.3519	-0.746094
		101.709	-5.89465	76.3888	-0.746433
		101.745	-5.90061	76.427	-0.746764
		101.781	-5.90657	76.4684	-0.747086
		101.816	-5.91253	76.5053	-0.747429
		101.847	-5.91859	76.5456	-0.747756
		101.886	-5.92447	76.5852	-0.748086
		101.923	-5.93036	76.6267	-0.748409
		101.96	-5.93625	76.6622	-0.748756
		101.996	-5.94219	76.7065	-0.749065
		102.03	-5.94816	76.7404	-0.749421
		102.07	-5.95396	76.7809	-0.749745
		102.101	-5.96	76.8148	-0.750098
		102.139	-5.96584	76.8555	-0.750417
		102.173	-5.97181	76.8934	-0.750747
		102.209	-5.9777	76.9295	-0.751086
		102.242	-5.98369	76.9713	-0.751398
		102.275	-5.98966	77.0066	-0.751743
		102.31	-5.99559	77.0415	-0.752089
		102.349	-6.00141	77.0831	-0.752403
		102.39	-6.00715	77.1176	-0.752743
		102.42	-6.01321	77.1587	-0.753056
		102.453	-6.01919	77.1949	-0.753395
		102.488	-6.02509	77.2365	-0.753709
		102.527	-6.03088	77.2781	-0.754021
		102.557	-6.03691	77.3206	-0.754324
		102.597	-6.04267	77.3552	-0.754667
		102.631	-6.04859	77.3976	-0.754967
		102.668	-6.0544	77.4326	-0.755304
		102.702	-6.06026	77.4735	-0.755617
		102.745	-6.06589	77.506	-0.755969
		102.779	-6.07174	77.5466	-0.756283
		102.818	-6.07746	77.58	-0.756629
		102.854	-6.08322	77.6243	-0.75693
		102.891	-6.08895	77.6606	-0.757265
		102.928	-6.09466	77.7023	-0.75758
		102.971	-6.10021	77.7385	-0.757915
		103.006	-6.10594	77.7744	-0.758251
		103.046	-6.11151	77.8091	-0.758597
		103.081	-6.1172	77.8523	-0.758901
		103.122	-6.12275	77.8951	-0.75921
		103.156	-6.12842	77.9325	-0.759538
		103.2	-6.13383	77.9683	-0.759874
		103.234	-6.1395	78.0095	-0.76018
		103.276	-6.14495	78.0434	-0.760525
		103.31	-6.15061	78.0888	-0.760817
		103.352	-6.15602	78.1241	-0.761153
		103.384	-6.1617	78.1651	-0.761466
		103.42	-6.16725	78.2017	-0.761792
		103.465	-6.17256	78.2437	-0.762096
		103.503	-6.17803	78.2776	-0.762438
		103.54	-6.18354	78.3168	-0.762761
		103.58	-6.18892	78.3547	-0.763087
		103.617	-6.1944	78.3976	-0.763393
		103.654	-6.19986	78.427	-0.763757
		103.694	-6.20522	78.474	-0.764039
		103.737	-6.21052	78.5129	-0.764353
		103.773	-6.21598	78.552	-0.764674
		103.815	-6.22129	78.5923	-0.764991
		103.853	-6.2267	78.6263	-0.765336
		103.888	-6.23218	78.661	-0.765675
		103.929	-6.23749	78.702	-0.765985
		103.966	-6.24291	78.7368	-0.766322
		104.009	-6.24814	78.7792	-0.766623
		104.049	-6.25345	78.8152	-0.766952
		104.09	-6.25873	78.8569	-0.767256
		104.133	-6.26394	78.8909	-0.767595
		104.167	-6.26937	78.934	-0.767889
		104.209	-6.27455	78.9699	-0.768212
		104.251	-6.2797	79.011	-0.768512
		104.296	-6.28476	79.0456	-0.768845
		104.341	-6.2898	79.0859	-0.769152
		104.38	-6.29497	79.1265	-0.76946
		104.425	-6.29993	79.1632	-0.769786
		104.466	-6.30493	79.1987	-0.770114
		104.51	-6.30979	79.2393	-0.770419
		104.564	-6.31432	79.2767	-0.770744
		104.608	-6.31908	79.3183	-0.771048
		104.655	-6.32365	79.3537	-0.77138
		104.704	-6.32809	79.3905	-0.771703
		104.754	-6.33242	79.4239	-0.77204
		104.801	-6.33674	79.4677	-0.772331
		104.855	-6.34078	79.509	-0.772627
		104.907	-6.34475	79.5513	-0.772923
		104.964	-6.34845	79.5848	-0.773254
		105.018	-6.35214	79.6254	-0.773556
		105.082	-6.35543	79.6617	-0.773874
		105.136	-6.35884	79.702	-0.774176
		105.197	-6.36196	79.734	-0.774515
		105.256	-6.36498	79.779	-0.774796
		105.317	-6.36786	79.8175	-0.775104
		105.379	-6.37058	79.8592	-0.775396
		105.439	-6.37327	79.8912	-0.775734
		105.501	-6.3758	79.9379	-0.776005
		105.56	-6.37832	79.9718	-0.776338
		105.617	-6.38086	80.0139	-0.776631
		105.674	-6.38339	80.0441	-0.776978
		105.737	-6.38574	80.0889	-0.77726
		105.794	-6.38825	80.1264	-0.777574
		105.852	-6.39075	80.1684	-0.777865
		105.903	-6.39346	80.2097	-0.778159
		105.961	-6.39605	80.2455	-0.778482
		106.013	-6.39885	80.2849	-0.778787
		106.069	-6.40162	80.3232	-0.779096
		106.125	-6.40442	80.3627	-0.779392
		106.182	-6.4073	80.4008	-0.779689
		106.24	-6.41022	80.4383	-0.77998
		106.288	-6.41348	80.4784	-0.780258
		106.34	-6.41672	80.5139	-0.780561
		106.394	-6.41996	80.556	-0.780836
		106.444	-6.42337	80.5894	-0.781148
		106.494	-6.42685	80.6298	-0.781423
		106.546	-6.43032	80.6736	-0.781684
		106.598	-6.43386	80.7081	-0.781987
		106.648	-6.4375	80.7504	-0.782265
		106.697	-6.4412	80.7911	-0.782561
		106.747	-6.44493	80.8248	-0.782895
		106.793	-6.44882	80.8631	-0.783207
		106.847	-6.45254	80.9014	-0.783519
		106.891	-6.45657	80.9488	-0.783793
		106.943	-6.46041	80.9792	-0.784142
		106.992	-6.46439	81.0203	-0.784448
		107.042	-6.46835	81.0576	-0.784776
		107.082	-6.47264	81.0997	-0.78508
		107.132	-6.47668	81.1301	-0.785433
		107.178	-6.48085	81.1713	-0.785735
		107.231	-6.48488	81.2103	-0.786054
		107.273	-6.4892	81.2539	-0.786351
		107.331	-6.49309	81.2877	-0.786688
		107.378	-6.49731	81.3296	-0.786988
		107.444	-6.50093	81.3697	-0.7873
		107.628	-6.50058	81.411	-0.787601
		107.933	-6.49473	81.4392	-0.787955
		108.311	-6.48358	81.4801	-0.788255
		108.719	-6.46772	81.5155	-0.788582
		109.207	-6.44532	81.5551	-0.788889
		109.831	-6.41379	81.5952	-0.789187
		110.504	-6.37425	81.6344	-0.789494
		111.172	-6.32798	81.6715	-0.789811
		111.822	-6.2755	81.7087	-0.790127
		112.467	-6.21672	81.75	-0.790417
		113.105	-6.15252	81.7906	-0.790714
		113.731	-6.08458	81.8268	-0.791031
		114.36	-6.01371	81.8686	-0.79132
		114.976	-5.94094	81.9065	-0.791628
		115.593	-5.86661	81.9448	-0.791933
		116.199	-5.79226	81.9828	-0.792239
		116.795	-5.71912	82.0243	-0.792528
		117.39	-5.64726	82.0562	-0.792855
		117.978	-5.57668	82.0957	-0.793148
		118.562	-5.50727	82.1353	-0.793443
		119.135	-5.43907	82.1762	-0.793731
		119.707	-5.37192	82.209	-0.79406
		120.272	-5.30586	82.2487	-0.794359
		120.839	-5.24074	82.2864	-0.794667
		121.398	-5.17671	82.3335	-0.794929
		121.947	-5.1138	82.3727	-0.795231
		122.489	-5.05191	82.4102	-0.795536
		123.028	-4.99099	82.4464	-0.795849
		123.555	-4.93111	82.4848	-0.796154
		124.087	-4.87204	82.5229	-0.796467
		124.607	-4.81399	82.5619	-0.796775
		125.12	-4.75687	82.6029	-0.797068
		125.633	-4.70058	82.644	-0.797363
		126.138	-4.64519	82.6813	-0.797675
		126.639	-4.59065	82.7174	-0.797994
		127.142	-4.53685	82.7531	-0.798313
		127.633	-4.48397	82.7921	-0.798621
		128.115	-4.43192	82.8332	-0.798915
		128.602	-4.38054	82.8763	-0.799199
		129.077	-4.33001	82.9145	-0.799496
		129.553	-4.28017	82.955	-0.799786
		130.016	-4.23115	82.987	-0.800114
		130.484	-4.18274	83.03	-0.800388
		130.939	-4.13512	83.0634	-0.800701
		131.395	-4.08814	83.1	-0.801001
		131.844	-4.04184	83.1403	-0.801283
		132.287	-3.99622	83.1769	-0.80158
		132.728	-3.95121	83.2158	-0.801873
		133.168	-3.90681	83.2593	-0.802141
		133.603	-3.86304	83.2932	-0.802452
		134.03	-3.81991	83.3341	-0.802732
		134.459	-3.77732	83.374	-0.803018
		134.877	-3.73537	83.4096	-0.803325
		135.295	-3.69396	83.4498	-0.803611
		135.706	-3.65312	83.4901	-0.803897
		136.113	-3.61284	83.529	-0.804186
		136.518	-3.57308	83.5648	-0.804486
		136.919	-3.53386	83.6018	-0.804781
		137.315	-3.49515	83.6445	-0.805051
		137.71	-3.45693	83.6846	-0.805334
		138.105	-3.41919	83.7242	-0.805618
		138.487	-3.382	83.7601	-0.805915
		138.871	-3.34525	83.7964	-0.806207
		139.253	-3.30896	83.8353	-0.806491
		139.632	-3.27313	83.8727	-0.806781
		139.997	-3.23781	83.9163	-0.807049
		140.374	-3.20285	83.9519	-0.807356
		140.739	-3.16837	83.99	-0.807649
		141.103	-3.13432	84.0319	-0.807929
		141.464	-3.10068	84.068	-0.808237
		141.818	-3.06748	84.1062	-0.808536
		142.167	-3.03469	84.1407	-0.808849
		142.515	-3.00229	84.1804	-0.809143
		142.867	-2.97025	84.2245	-0.809417
		143.21	-2.93863	84.2593	-0.809733
		143.55	-2.90739	84.2974	-0.810031
		143.89	-2.87651	84.3458	-0.810282
		144.225	-2.846	84.3758	-0.810617
		144.559	-2.81585	84.4181	-0.810898
		144.882	-2.78609	84.4552	-0.8112
		145.209	-2.75666	84.4943	-0.811497
		145.531	-2.72758	84.5343	-0.811793
		145.852	-2.69884	84.574	-0.812087
		146.173	-2.67041	84.6104	-0.812398
		146.486	-2.64233	84.649	-0.812697
		146.798	-2.61457	84.6882	-0.812993
		147.107	-2.58713	84.7295	-0.813283
		147.412	-2.56001	84.764	-0.813608
		147.717	-2.53319	84.8061	-0.813897
		148.017	-2.50669	84.8398	-0.814221
		148.311	-2.48049	84.881	-0.814506
		148.61	-2.45456	84.9173	-0.814816
		148.904	-2.42893	84.9592	-0.815102
		149.191	-2.40361	84.9953	-0.81541
		149.486	-2.37855	85.0336	-0.815711
		149.769	-2.35379	85.0676	-0.816034
		150.045	-2.32931	85.1076	-0.816322
		150.329	-2.30507	85.1479	-0.816605
		150.607	-2.28111	85.1917	-0.81687
		150.882	-2.25741	85.2261	-0.817184
		151.155	-2.23398	85.2652	-0.817478
		151.427	-2.2108	85.3046	-0.81777
		151.7	-2.18786	85.3433	-0.818065
		151.963	-2.16519	85.38	-0.818365
		152.228	-2.14276	85.4193	-0.818655
		152.49	-2.12057	85.4572	-0.818947
		152.746	-2.09863	85.4993	-0.819225
		153.005	-2.07692	85.5362	-0.819524
		153.263	-2.05544	85.5767	-0.819807
		153.512	-2.03421	85.6126	-0.820103
		153.761	-2.01319	85.6543	-0.820376
		154.009	-1.9924	85.6888	-0.820676
		154.256	-1.97183	85.7296	-0.820948
		154.496	-1.95149	85.765	-0.821246
		154.738	-1.93136	85.8062	-0.821515
		154.977	-1.91144	85.8399	-0.821811
		155.22	-1.89172	85.8847	-0.822053
		155.455	-1.87222	85.9228	-0.822331
		155.689	-1.85293	85.9637	-0.822594
		155.918	-1.83384	85.9964	-0.822899
		156.148	-1.81495	86.0359	-0.823172
		156.377	-1.79626	86.0723	-0.823461
		156.604	-1.77775	86.1147	-0.823721
		156.829	-1.75944	86.1483	-0.824021
		157.049	-1.74133	86.1931	-0.824266
		157.272	-1.72339	86.2326	-0.824543
		157.491	-1.70564	86.2668	-0.824847
		157.709	-1.68808	86.3082	-0.825112
		157.92	-1.6707	86.3485	-0.825377
		158.134	-1.6535	86.3836	-0.825668
		158.348	-1.63648	86.4254	-0.825922
		158.562	-1.61963	86.4646	-0.826188
		158.768	-1.60296	86.5018	-0.826465
		158.974	-1.58646	86.538	-0.826747
		159.181	-1.57013	86.5786	-0.827008
		159.387	-1.55398	86.6192	-0.827266
		159.585	-1.53799	86.655	-0.827545
		159.786	-1.52216	86.6977	-0.827792
		159.982	-1.50649	86.7405	-0.828042
		160.181	-1.49098	86.7716	-0.828341
		160.375	-1.47563	86.8142	-0.828592
		160.571	-1.46043	86.8496	-0.828872
		160.762	-1.44539	86.8909	-0.829125
		160.954	-1.4305	86.9258	-0.829405
		161.143	-1.41576	86.9681	-0.829656
		161.325	-1.40118	87.0028	-0.829942
		161.515	-1.38674	87.0456	-0.83019
		161.7	-1.37245	87.0802	-0.830476
		161.885	-1.3583	87.1257	-0.830712
		162.066	-1.3443	87.1595	-0.831
		162.249	-1.33044	87.2077	-0.831222
		162.424	-1.31672	87.2398	-0.83152
		162.606	-1.30314	87.2814	-0.831769
		162.781	-1.2897	87.3188	-0.832038
		162.954	-1.2764	87.3552	-0.832307
		163.128	-1.26323	87.3959	-0.832557
		163.301	-1.25019	87.4424	-0.832778
		163.475	-1.23728	87.477	-0.833052
		163.646	-1.22451	87.517	-0.833302
		163.817	-1.21185	87.5518	-0.833573
		163.985	-1.19933	87.5945	-0.833807
		164.148	-1.18694	87.6298	-0.834073
		164.314	-1.17466	87.6745	-0.8343
		164.476	-1.16252	87.7118	-0.834555
		164.64	-1.15049	87.7478	-0.834815
		164.8	-1.13858	87.7901	-0.835047
		164.965	-1.12679	87.8294	-0.835292
		165.118	-1.11512	87.8646	-0.835556
		165.274	-1.10357	87.9047	-0.835796
		165.435	-1.09214	87.9457	-0.836031
		165.591	-1.08082	87.9861	-0.836269
		165.745	-1.06961	88.0254	-0.836506
		165.898	-1.05851	88.0639	-0.836747
		166.05	-1.04753	88.0988	-0.837004
		166.206	-1.03665	88.1398	-0.837236
		166.355	-1.02589	88.1794	-0.837473
		166.503	-1.01523	88.2202	-0.837704
		166.651	-1.00468	88.2528	-0.837969
		166.798	-0.994235	88.2971	-0.838183
		166.947	-0.983891	88.335	-0.838425
		167.091	-0.973656	88.374	-0.83866
		167.236	-0.963525	88.4112	-0.838908
		167.382	-0.95349	88.4514	-0.839135
		167.524	-0.943555	88.489	-0.839377
		167.667	-0.93372	88.5299	-0.839601
		167.809	-0.923991	88.5699	-0.839826
		167.947	-0.914359	88.6089	-0.840056
		168.094	-0.904818	88.6428	-0.840309
		168.232	-0.895373	88.6807	-0.840546
		168.369	-0.88602	88.7243	-0.840748
		168.508	-0.876762	88.7642	-0.840971
		168.642	-0.867598	88.8038	-0.841193
		168.776	-0.858524	88.8452	-0.841409
		168.911	-0.849539	88.8806	-0.841653
		169.046	-0.840644	88.9204	-0.841876
		169.178	-0.831833	88.9622	-0.84209
		169.307	-0.823115	88.999	-0.842325
		169.441	-0.814483	89.0387	-0.842541
		169.571	-0.805942	89.0802	-0.84275
		169.698	-0.797486	89.1218	-0.842963
		169.831	-0.789112	89.1576	-0.843198
		169.962	-0.780818	89.193	-0.843435
		170.09	-0.77261	89.2319	-0.843656
		170.211	-0.764486	89.2728	-0.843862
		170.343	-0.756444	89.3109	-0.844079
		170.472	-0.748481	89.347	-0.84431
		170.598	-0.740598	89.3912	-0.844505
		170.721	-0.732788	89.4269	-0.844744
		170.842	-0.725053	89.4694	-0.844943
		170.968	-0.717398	89.506	-0.845171
		171.09	-0.709817	89.5505	-0.84536
		171.215	-0.702321	89.5843	-0.845596
		171.336	-0.694894	89.6223	-0.845813
		171.461	-0.687544	89.6653	-0.846008
		171.577	-0.680261	89.7011	-0.846238
		171.701	-0.673055	89.737	-0.846465
		171.821	-0.66592	89.7761	-0.846678
		171.937	-0.65886	89.8207	-0.846867
		172.059	-0.651875	89.8532	-0.847117
		172.175	-0.644958	89.9014	-0.847293
		172.292	-0.638112	89.9403	-0.847513
		172.407	-0.63133	89.9722	-0.847764
		172.525	-0.624617	90.0173	-0.847957
		172.638	-0.617972	90.0568	-0.848173
		172.754	-0.611399	90.0934	-0.848397
		172.868	-0.60489	90.1344	-0.848608
		172.982	-0.598444	90.1775	-0.848803
		173.099	-0.592066	90.2164	-0.849014
		173.215	-0.585751	90.2586	-0.849206
		173.327	-0.579497	90.2911	-0.849446
		173.44	-0.573306	90.3297	-0.849654
		173.549	-0.567172	90.374	-0.849841
		173.662	-0.561104	90.4098	-0.850064
		173.772	-0.555094	90.4466	-0.850286
		173.886	-0.549144	90.4872	-0.85049
		173.997	-0.543251	90.5291	-0.850683
		174.112	-0.537419	90.5657	-0.850904
		174.218	-0.531646	90.6091	-0.85109
		174.326	-0.525927	90.6465	-0.8513
		174.436	-0.520269	90.6822	-0.851517
		174.543	-0.514667	90.7205	-0.851726
		174.655	-0.509127	90.7581	-0.851935
		174.765	-0.503641	90.7997	-0.852127
		174.873	-0.498214	90.8387	-0.85233
		174.978	-0.492842	90.8806	-0.852521
		175.088	-0.487522	90.9159	-0.852738
		175.192	-0.482257	90.9597	-0.852915
		175.296	-0.477044	91.0007	-0.853111
		175.406	-0.471882	91.0393	-0.853318
		175.514	-0.466772	91.0801	-0.853511
		175.615	-0.461711	91.1153	-0.85373
		175.721	-0.4567	91.1602	-0.853904
		175.827	-0.45174	91.1989	-0.854105
		175.929	-0.446826	91.2384	-0.854304
		176.037	-0.441961	91.274	-0.854516
		176.141	-0.43715	91.3123	-0.854718
		176.246	-0.432385	91.3537	-0.854908
		176.347	-0.427663	91.3967	-0.855088
		176.454	-0.422993	91.4295	-0.855315
		176.558	-0.418371	91.4713	-0.855501
		176.661	-0.413798	91.5098	-0.855697
		176.762	-0.409272	91.5505	-0.855885
[truncated: 1,986 more rows]

## Sheet: Figure 2h
	time	heating_hard	time2	cooling_hard
	0.0574163	0.455581	0.972796	22.779
	0.979096	0.911162	1.94369	52.3918
	1.98365	13.6674	2.91891	66.9704
	2.98808	26.8793	3.95306	76.9932
	3.93456	41.2301	4.96077	78.8155
	4.96969	47.836	5.96592	89.5216
	5.94695	55.3531

## Sheet: Figure 2i
S1			S2			S3			S5			S6			S7			AVERAGE
lambda_1	lambda_2	stress	lambda_1	lambda_2	stress	lambda_1	lambda_2	stress	lambda_1	lambda_2	stress	lambda_1	lambda_2	stress	lambda_1	lambda_2	stress	lambda_1	lambda_2	stress	stress (std)
1	1	0	1	1	0	1	1	0	1	1	0	1	1	0	1	1	0	1	1	0	0
1.05	0.98193	7.54137	1.05	0.97928	8.5074	1.05	0.98416	10.5172	1.05	0.98046	5.78445	1.05	0.98032	7.61981	1.05	0.98903	8.66885	1.05	0.98253	8.10651	1.56438
1.1	0.96347	13.3112	1.1	0.97012	14.3611	1.1	0.96096	17.567	1.1	0.96793	11.0097	1.1	0.96351	13.8743	1.1	0.97594	14.8036	1.1	0.966988	14.1545	2.13488
1.15	0.94633	17.6463	1.15	0.95348	19.2552	1.15	0.94897	24.3127	1.15	0.94895	14.2802	1.15	0.94776	18.8226	1.15	0.96184	20.563	1.15	0.951222	19.1466	3.30891
1.2	0.93205	21.0813	1.2	0.93615	23.6765	1.2	0.93002	29.8649	1.2	0.93549	18.9344	1.2	0.93414	23.4227	1.2	0.95519	25.0085	1.2	0.937173	23.6647	3.72444
1.25	0.92347	24.5548	1.25	0.92733	27.1752	1.25	0.91609	34.7084	1.25	0.92493	22.2965	1.25	0.92377	26.6768	1.25	0.945	28.5502	1.25	0.926765	27.327	4.22891
1.3	0.91104	28.0259	1.3	0.92211	29.7139	1.3	0.89842	38.3462	1.3	0.91595	24.8566	1.3	0.91074	29.6532	1.3	0.93103	31.7161	1.3	0.914882	30.3853	4.52254
1.35	0.89601	31.0854	1.35	0.91158	33.1521	1.35	0.89166	42.1377	1.35	0.90191	27.118	1.35	0.89854	32.7026	1.35	0.91935	35.1784	1.35	0.903175	33.5624	4.99442
1.4	0.88785	33.7953	1.4	0.90028	35.9871	1.4	0.88536	45.0641	1.4	0.88687	29.2109	1.4	0.88792	35.6082	1.4	0.91575	37.8491	1.4	0.894005	36.2524	5.22113
1.45	0.88482	36.7609	1.45	0.88982	37.7047	1.45	0.87668	47.3402	1.45	0.87553	31.2853	1.45	0.8735	37.6637	1.45	0.9114	40.4144	1.45	0.885292	38.5282	5.25773
1.5	0.87862	38.0141	1.5	0.88276	39.9316	1.5	0.86804	50.1366	1.5	0.86175	33.2473	1.5	0.8649	39.8313	1.5	0.89104	43.0515	1.5	0.874518	40.7021	5.63348
1.55	0.8693	39.2372	1.55	0.87511	41.323	1.55	0.85444	52.8378	1.55	0.84934	34.7253	1.55	0.85903	40.8529	1.55	0.88593	44.8168	1.55	0.865525	42.2988	6.11858
1.6	0.85924	40.3686	1.6	0.86864	43.0861	1.6	0.84874	54.4341	1.6	0.83913	36.0487	1.6	0.84922	42.4376	1.6	0.88241	45.7742	1.6	0.857897	43.6915	6.18279
1.65	0.85056	41.3818	1.65	0.86129	43.0511	1.65	0.84122	55.8236	1.65	0.83414	36.0452	1.65	0.84349	43.2809	1.65	0.88212	46.9625	1.65	0.852137	44.4242	6.61884
1.7	0.84383	42.4914	1.7	0.85212	44.4797	1.7	0.83364	56.9273	1.7	0.82547	36.7431	1.7	0.83085	43.7488	1.7	0.87882	48.2417	1.7	0.844122	45.4387	6.75161
1.75	0.83719	43.039	1.75	0.84836	46.2706	1.75	0.83035	57.1569	1.75	0.82049	37.1539	1.75	0.82301	44.0033	1.75	0.87623	48.5578	1.75	0.839272	46.0303	6.66473
1.8	0.83229	42.9938	1.8	0.84494	46.052	1.8	0.82044	57.7951	1.8	0.81248	37.5432	1.8	0.81795	45.1239	1.8	0.87092	48.9816	1.8	0.83317	46.4149	6.75731
1.85	0.82966	42.2904	1.85	0.83951	45.6018	1.85	0.80567	58.716	1.85	0.80887	37.3664	1.85	0.80977	45.4282	1.85	0.86522	49.5182	1.85	0.82645	46.4868	7.23101
1.9	0.82513	43.3653	1.9	0.83448	45.9522	1.9	0.79782	58.9836	1.9	0.80589	37.4695	1.9	0.80213	45.2686	1.9	0.85913	49.7934	1.9	0.820763	46.8054	7.20164
1.95	0.82065	44.0339	1.95	0.83137	46.3145	1.95	0.7957	59.2984	1.95	0.7974	37.5937	1.95	0.79385	45.5573	1.95	0.84439	49.3721	1.95	0.813893	47.0283	7.16518
2	0.8163	44.0569	2	0.82848	46.6356	2	0.78975	59.8764	2	0.79286	38.023	2	0.78533	45.7885	2	0.83991	49.727	2	0.808772	47.3512	7.25737
2.05	0.81378	44.4227	2.05	0.82519	46.882	2.05	0.78327	59.7358	2.05	0.79341	38.0603	2.05	0.77805	45.8343	2.05	0.83603	49.5385	2.05	0.804955	47.4123	7.14926
2.1	0.81085	44.6867	2.1	0.82312	46.6124	2.1	0.78151	59.5728	2.08099	0.78774	37.9278	2.1	0.77612	45.1158	2.1	0.83462	49.4141	2.09683	0.802327	47.2216	7.14096
2.15	0.80662	44.6598	2.15	0.82191	46.4905	2.15	0.77845	59.5102				2.15	0.77006	45.2749	2.15	0.83287	49.3058	2.15	0.801982	49.0482	6.11471
2.2	0.80472	44.5498	2.2	0.82154	46.4157	2.196	0.77731	59.3274				2.172	0.76866	44.9403	2.2	0.82772	49.0234	2.1936	0.79999	48.8513	6.1137
2.25	0.80413	44.3934	2.25	0.82116	45.5362										2.25	0.82528	48.7148	2.25	0.816857	46.2148	2.23921
2.3	0.79933	43.9255	2.28	0.82087	45.1978										2.3	0.82254	48.2559	2.29333	0.814247	45.7931	2.22569
2.35	0.79493	43.4147													2.35	0.81993	47.9693	2.35	0.80743	45.692	3.22057
2.4	0.79378	42.8419													2.4	0.81763	47.9365	2.4	0.805705	45.3892	3.60243
2.45	0.79276	42.2435													2.45	0.81498	47.0285	2.45	0.80387	44.636	3.38351
2.5	0.79224	41.5451													2.5	0.81078	45.9179	2.5	0.80151	43.7315	3.09208
2.55	0.79137	40.7422													2.55	0.80591	45.1506	2.55	0.79864	42.9464	3.11718
2.57	0.7905	40.2691													2.6	0.80083	45.3157	2.585	0.795665	42.7924	3.56846
															2.65	0.79659	41.9026
															2.67	0.79491	40.497

## Sheet: Figure3 a
		angle	reflectance
		0	0.9556
		6	0.9562
		12	0.9553
		30	0.9556
		45	0.9535
		60	0.9541

## Sheet: Figure3 c
		size1	size2
		145.02	1.06243
		68.4	1.42416
		82.56	0.72128
		110.58	1.7066
		94.14	1.67379
		80.4	0.79051
		38.76	0.42016
		41.4	1.54959
		87.24	1.30015
		136.92	0.41923
		68.52	0.8553
		48.18	1.67984
		75.18	0.46137
		65.34	1.95642
		67.8	0.84033
		49.32	2.02412
		78.36	0.47142
		53.04	1.86746
		34.92	0.46137
		29.52	1.94641
		79.86	1.75099
		64.56	1.70511
		36.3	0.31867
		72.96	0.43343
		82.68	1.90924
		45.96	0.28775
		61.68	0.51988
		64.92	0.55371
		33.9	0.63856
		33.9	1.63507
		139.86	0.94882
		26.04	0.99934
		58.14	1.7814
		83.58	1.06884
		59.88	1.43182
		134.16	0.55336
		79.26	0.31621
		83.88	0.71146
		55.68	0.98279
		58.5	2.24993
		84.84	2.06897
		94.38	0.56211
		99.66	1.0519
		36.3	0.40742
		106.14	0.77505
		72.78	1.34402
		63.3	0.76286
		64.08	0.43881
		63.3	0.46264
		65.52	0.46851
		44.46	0.90002
		80.1	1.18742
		75.12	0.39128
		55.68	0.93951
		58.14	1.00188
		80.4	0.79667
		85.2	1.44755
		136.98	0.90306
		46.98	1.48524
		65.16	0.77781
		62.04	0.39526
		50.88	0.27668
		73.44	0.64008
		66.54	0.58958
		35.94	0.28296
		39.9	0.57039
		53.7	0.75255
		53.7	1.58953
		56.46	0.50386
		74.7	0.89021
		72.6	1.30689
		118.14	0.53396
		66.42	0.31248
		28.32	0.31248
		34.2	0.62057
		70.32	0.86822
		75.12	1.52187
		54.84	1.3987
		65.34	0.35187
		75.96	1.0783
		53.28	1.50522
		46.2	1.66349
		109.56	0.64343
		68.4	0.60495
		100.62	0.58392
		88.08	1.05264
		91.56	1.67845
		120.12	0.44805
		87.66	1.95692
		145.14	1.60189
		69.3	2.0023
		61.2	0.95026
		69.3	0.65695
		27.6	1.17518
		75.78	2.00464
		65.82	0.51875
		94.86	1.99399
		64.92	0.49879
		93.36	0.93889
		114.12	0.33539
		89.52	0.90306

[truncated: 9 more sheets: Figure3 d, Figure3 g, Figure4 b, Figure4 d, Figure4 e, Figure4 f, Figure 4h, Figure5 a, Figure5 c]
